# Supplementary material for: POMAShiny: A user-friendly web-based workflow for metabolomics and proteomics data analysis
Source: PLoS Comput Biol. 2021 Jul 1;17(7):e1009148. doi: 10.1371/journal.pcbi.1009148 (PMC8279420; doi:10.1371/journal.pcbi.1009148)
Supplement: S1 Code — In addition to the source code, the archive file contains the documentation for the installation and usage of the app and the Dockerfile to create a Docker image of POMAShiny. (ZIP) [file pcbi.1009148.s001.zip]

Archive with 250 entries (242 files):
- POMAShiny-1.2.0/
- __MACOSX/._POMAShiny-1.2.0
- POMAShiny-1.2.0/.Rhistory
- __MACOSX/POMAShiny-1.2.0/._.Rhistory
- POMAShiny-1.2.0/CODE_OF_CONDUCT.md
- __MACOSX/POMAShiny-1.2.0/._CODE_OF_CONDUCT.md
- POMAShiny-1.2.0/app/
- __MACOSX/POMAShiny-1.2.0/._app
- POMAShiny-1.2.0/LICENSE
- __MACOSX/POMAShiny-1.2.0/._LICENSE
- POMAShiny-1.2.0/Dockerfile
- __MACOSX/POMAShiny-1.2.0/._Dockerfile
- POMAShiny-1.2.0/example_data/
- __MACOSX/POMAShiny-1.2.0/._example_data
- POMAShiny-1.2.0/README.md
- __MACOSX/POMAShiny-1.2.0/._README.md
- POMAShiny-1.2.0/.gitignore
- __MACOSX/POMAShiny-1.2.0/._.gitignore
- POMAShiny-1.2.0/POMAShiny.Rproj
- __MACOSX/POMAShiny-1.2.0/._POMAShiny.Rproj
- POMAShiny-1.2.0/.Rapp.history
- __MACOSX/POMAShiny-1.2.0/._.Rapp.history
- POMAShiny-1.2.0/inst/
- __MACOSX/POMAShiny-1.2.0/._inst
- POMAShiny-1.2.0/README.Rmd
- __MACOSX/POMAShiny-1.2.0/._README.Rmd
- POMAShiny-1.2.0/app/server-outliers.R
- __MACOSX/POMAShiny-1.2.0/app/._server-outliers.R
- POMAShiny-1.2.0/app/server-normalization.R
- __MACOSX/POMAShiny-1.2.0/app/._server-normalization.R
- POMAShiny-1.2.0/app/ui-tab-multivariate.R
- __MACOSX/POMAShiny-1.2.0/app/._ui-tab-multivariate.R
- POMAShiny-1.2.0/app/server-odds.R
- __MACOSX/POMAShiny-1.2.0/app/._server-odds.R
- POMAShiny-1.2.0/app/ui-tab-poma.R
- __MACOSX/POMAShiny-1.2.0/app/._ui-tab-poma.R
- POMAShiny-1.2.0/app/server-multivariate.R
- __MACOSX/POMAShiny-1.2.0/app/._server-multivariate.R
- POMAShiny-1.2.0/app/ui.R
- __MACOSX/POMAShiny-1.2.0/app/._ui.R
- POMAShiny-1.2.0/app/ui-tab-volcano.R
- __MACOSX/POMAShiny-1.2.0/app/._ui-tab-volcano.R
- POMAShiny-1.2.0/app/ui-tab-featureselection.R
- __MACOSX/POMAShiny-1.2.0/app/._ui-tab-featureselection.R
- POMAShiny-1.2.0/app/server-rankprod.R
- __MACOSX/POMAShiny-1.2.0/app/._server-rankprod.R
- POMAShiny-1.2.0/app/ui-tab-tutorial.R
- __MACOSX/POMAShiny-1.2.0/app/._ui-tab-tutorial.R
- POMAShiny-1.2.0/app/ui-tab-odds.R
- __MACOSX/POMAShiny-1.2.0/app/._ui-tab-odds.R
- POMAShiny-1.2.0/app/ui-tab-contact.R
- __MACOSX/POMAShiny-1.2.0/app/._ui-tab-contact.R
- POMAShiny-1.2.0/app/ui-tab-normalization.R
- __MACOSX/POMAShiny-1.2.0/app/._ui-tab-normalization.R
- POMAShiny-1.2.0/app/server-heatmap.R
- __MACOSX/POMAShiny-1.2.0/app/._server-heatmap.R
- POMAShiny-1.2.0/app/ui-tab-boxplot.R
- __MACOSX/POMAShiny-1.2.0/app/._ui-tab-boxplot.R
- POMAShiny-1.2.0/app/ui-tab-correlations.R
- __MACOSX/POMAShiny-1.2.0/app/._ui-tab-correlations.R
- POMAShiny-1.2.0/app/server-univariate.R
- __MACOSX/POMAShiny-1.2.0/app/._server-univariate.R
- POMAShiny-1.2.0/app/ui-tab-imputevalues.R
- __MACOSX/POMAShiny-1.2.0/app/._ui-tab-imputevalues.R
- POMAShiny-1.2.0/app/themes.R
- __MACOSX/POMAShiny-1.2.0/app/._themes.R
- POMAShiny-1.2.0/app/ui-tab-density.R
- __MACOSX/POMAShiny-1.2.0/app/._ui-tab-density.R
- POMAShiny-1.2.0/app/server-cluster.R
- __MACOSX/POMAShiny-1.2.0/app/._server-cluster.R
- POMAShiny-1.2.0/app/server-correlations.R
- __MACOSX/POMAShiny-1.2.0/app/._server-correlations.R
- POMAShiny-1.2.0/app/server-imputevalues.R
- __MACOSX/POMAShiny-1.2.0/app/._server-imputevalues.R
- POMAShiny-1.2.0/app/google-analytics.js
- __MACOSX/POMAShiny-1.2.0/app/._google-analytics.js
- POMAShiny-1.2.0/app/ui-tab-inputdata.R
- __MACOSX/POMAShiny-1.2.0/app/._ui-tab-inputdata.R
- POMAShiny-1.2.0/app/help_mds/
- __MACOSX/POMAShiny-1.2.0/app/._help_mds
- POMAShiny-1.2.0/app/ui-tab-rankprod.R
- __MACOSX/POMAShiny-1.2.0/app/._ui-tab-rankprod.R
- POMAShiny-1.2.0/app/ui-tab-conduct.R
- __MACOSX/POMAShiny-1.2.0/app/._ui-tab-conduct.R
- POMAShiny-1.2.0/app/ui-tab-landing.R
- __MACOSX/POMAShiny-1.2.0/app/._ui-tab-landing.R
- POMAShiny-1.2.0/app/ui-tab-help.R
- __MACOSX/POMAShiny-1.2.0/app/._ui-tab-help.R
- POMAShiny-1.2.0/app/server-inputdata.R
- __MACOSX/POMAShiny-1.2.0/app/._server-inputdata.R
- POMAShiny-1.2.0/app/mds/
- __MACOSX/POMAShiny-1.2.0/app/._mds
- POMAShiny-1.2.0/app/ui-tab-heatmap.R
- __MACOSX/POMAShiny-1.2.0/app/._ui-tab-heatmap.R
- POMAShiny-1.2.0/app/server-boxplot.R
- __MACOSX/POMAShiny-1.2.0/app/._server-boxplot.R
- POMAShiny-1.2.0/app/POMA_EDA_report.Rmd
- __MACOSX/POMAShiny-1.2.0/app/._POMA_EDA_report.Rmd
- POMAShiny-1.2.0/app/ui-tab-outliers.R
- __MACOSX/POMAShiny-1.2.0/app/._ui-tab-outliers.R
- POMAShiny-1.2.0/app/ui-tab-cluster.R
- __MACOSX/POMAShiny-1.2.0/app/._ui-tab-cluster.R
- POMAShiny-1.2.0/app/server-density.R
- __MACOSX/POMAShiny-1.2.0/app/._server-density.R
- POMAShiny-1.2.0/app/server-featureselection.R
- __MACOSX/POMAShiny-1.2.0/app/._server-featureselection.R
- POMAShiny-1.2.0/app/ui-tab-random_forest.R
- __MACOSX/POMAShiny-1.2.0/app/._ui-tab-random_forest.R
- POMAShiny-1.2.0/app/server-rightsidebar.R
- __MACOSX/POMAShiny-1.2.0/app/._server-rightsidebar.R
- POMAShiny-1.2.0/app/ui-tab-univariate.R
- __MACOSX/POMAShiny-1.2.0/app/._ui-tab-univariate.R
- POMAShiny-1.2.0/app/server-volcano.R
- __MACOSX/POMAShiny-1.2.0/app/._server-volcano.R
- POMAShiny-1.2.0/app/ui-tab-license.R
- __MACOSX/POMAShiny-1.2.0/app/._ui-tab-license.R
- POMAShiny-1.2.0/app/server.R
- __MACOSX/POMAShiny-1.2.0/app/._server.R
- POMAShiny-1.2.0/app/helpers.R
- __MACOSX/POMAShiny-1.2.0/app/._helpers.R
- POMAShiny-1.2.0/app/server-random_forest.R
- __MACOSX/POMAShiny-1.2.0/app/._server-random_forest.R
- POMAShiny-1.2.0/example_data/example_features.csv
- __MACOSX/POMAShiny-1.2.0/example_data/._example_features.csv
- POMAShiny-1.2.0/example_data/example_target.csv
- __MACOSX/POMAShiny-1.2.0/example_data/._example_target.csv
- POMAShiny-1.2.0/example_data/example_grouping.csv
- __MACOSX/POMAShiny-1.2.0/example_data/._example_grouping.csv
- POMAShiny-1.2.0/example_data/create_example_data.R
- __MACOSX/POMAShiny-1.2.0/example_data/._create_example_data.R
- POMAShiny-1.2.0/inst/png/
- __MACOSX/POMAShiny-1.2.0/inst/._png
- POMAShiny-1.2.0/app/help_mds/odds.md
- __MACOSX/POMAShiny-1.2.0/app/help_mds/._odds.md
- POMAShiny-1.2.0/app/help_mds/multivariate.md
- __MACOSX/POMAShiny-1.2.0/app/help_mds/._multivariate.md
- POMAShiny-1.2.0/app/help_mds/density.md
- __MACOSX/POMAShiny-1.2.0/app/help_mds/._density.md
- POMAShiny-1.2.0/app/help_mds/cluster.md
- __MACOSX/POMAShiny-1.2.0/app/help_mds/._cluster.md
- POMAShiny-1.2.0/app/help_mds/outliers.md
- __MACOSX/POMAShiny-1.2.0/app/help_mds/._outliers.md
- POMAShiny-1.2.0/app/help_mds/regularization.md
- __MACOSX/POMAShiny-1.2.0/app/help_mds/._regularization.md
- POMAShiny-1.2.0/app/help_mds/random_forest.md
- __MACOSX/POMAShiny-1.2.0/app/help_mds/._random_forest.md
- POMAShiny-1.2.0/app/help_mds/rank_products.md
- __MACOSX/POMAShiny-1.2.0/app/help_mds/._rank_products.md
- POMAShiny-1.2.0/app/help_mds/correlations.md
- __MACOSX/POMAShiny-1.2.0/app/help_mds/._correlations.md
- POMAShiny-1.2.0/app/help_mds/normalization.md
- __MACOSX/POMAShiny-1.2.0/app/help_mds/._normalization.md
- POMAShiny-1.2.0/app/help_mds/input_data.md
- __MACOSX/POMAShiny-1.2.0/app/help_mds/._input_data.md
- POMAShiny-1.2.0/app/help_mds/boxplot.md
- __MACOSX/POMAShiny-1.2.0/app/help_mds/._boxplot.md
- POMAShiny-1.2.0/app/help_mds/volcano.md
- __MACOSX/POMAShiny-1.2.0/app/help_mds/._volcano.md
- POMAShiny-1.2.0/app/help_mds/univariate.md
- __MACOSX/POMAShiny-1.2.0/app/help_mds/._univariate.md
- POMAShiny-1.2.0/app/help_mds/feature_selection.md
- __MACOSX/POMAShiny-1.2.0/app/help_mds/._feature_selection.md
- POMAShiny-1.2.0/app/help_mds/heatmap.md
- __MACOSX/POMAShiny-1.2.0/app/help_mds/._heatmap.md
- POMAShiny-1.2.0/app/help_mds/impute.md
- __MACOSX/POMAShiny-1.2.0/app/help_mds/._impute.md
- POMAShiny-1.2.0/app/mds/license.md
- __MACOSX/POMAShiny-1.2.0/app/mds/._license.md
- POMAShiny-1.2.0/app/mds/contact.md
- __MACOSX/POMAShiny-1.2.0/app/mds/._contact.md
- POMAShiny-1.2.0/app/mds/help.md
- __MACOSX/POMAShiny-1.2.0/app/mds/._help.md
- POMAShiny-1.2.0/app/mds/help.Rmd
- __MACOSX/POMAShiny-1.2.0/app/mds/._help.Rmd
- POMAShiny-1.2.0/app/mds/landing.md
- __MACOSX/POMAShiny-1.2.0/app/mds/._landing.md
- POMAShiny-1.2.0/app/mds/pix/
- __MACOSX/POMAShiny-1.2.0/app/mds/._pix
- POMAShiny-1.2.0/app/mds/tutorial.md
- __MACOSX/POMAShiny-1.2.0/app/mds/._tutorial.md
- POMAShiny-1.2.0/app/mds/.gitignore
- __MACOSX/POMAShiny-1.2.0/app/mds/._.gitignore
- POMAShiny-1.2.0/app/mds/.Rapp.history
- __MACOSX/POMAShiny-1.2.0/app/mds/._.Rapp.history
- POMAShiny-1.2.0/app/mds/poma.md
- __MACOSX/POMAShiny-1.2.0/app/mds/._poma.md
- POMAShiny-1.2.0/app/mds/conduct.md
- __MACOSX/POMAShiny-1.2.0/app/mds/._conduct.md
- POMAShiny-1.2.0/inst/png/POMAShiny_demo.png
- __MACOSX/POMAShiny-1.2.0/inst/png/._POMAShiny_demo.png
- POMAShiny-1.2.0/app/mds/pix/ub.png
- __MACOSX/POMAShiny-1.2.0/app/mds/pix/._ub.png
- POMAShiny-1.2.0/app/mds/pix/correlogram.png
- __MACOSX/POMAShiny-1.2.0/app/mds/pix/._correlogram.png
- POMAShiny-1.2.0/app/mds/pix/rank_prod.png
- __MACOSX/POMAShiny-1.2.0/app/mds/pix/._rank_prod.png
- POMAShiny-1.2.0/app/mds/pix/features.png
- __MACOSX/POMAShiny-1.2.0/app/mds/pix/._features.png
- POMAShiny-1.2.0/app/mds/pix/splsda.png
- __MACOSX/POMAShiny-1.2.0/app/mds/pix/._splsda.png
- POMAShiny-1.2.0/app/mds/pix/nutrimetabolomics.png
- __MACOSX/POMAShiny-1.2.0/app/mds/pix/._nutrimetabolomics.png
- POMAShiny-1.2.0/app/mds/pix/grouping_file.png
- __MACOSX/POMAShiny-1.2.0/app/mds/pix/._grouping_file.png
- POMAShiny-1.2.0/app/mds/pix/density.png
- __MACOSX/POMAShiny-1.2.0/app/mds/pix/._density.png
- POMAShiny-1.2.0/app/mds/pix/grouping.png
- __MACOSX/POMAShiny-1.2.0/app/mds/pix/._grouping.png
- POMAShiny-1.2.0/app/mds/pix/volcano.png
- __MACOSX/POMAShiny-1.2.0/app/mds/pix/._volcano.png
- POMAShiny-1.2.0/app/mds/pix/target.png
- __MACOSX/POMAShiny-1.2.0/app/mds/pix/._target.png
- POMAShiny-1.2.0/app/mds/pix/ciberfes.png
- __MACOSX/POMAShiny-1.2.0/app/mds/pix/._ciberfes.png
- POMAShiny-1.2.0/app/mds/pix/kmeans.png
- __MACOSX/POMAShiny-1.2.0/app/mds/pix/._kmeans.png
- POMAShiny-1.2.0/app/mds/pix/lasso.png
- __MACOSX/POMAShiny-1.2.0/app/mds/pix/._lasso.png
- POMAShiny-1.2.0/app/mds/pix/pca.png
- __MACOSX/POMAShiny-1.2.0/app/mds/pix/._pca.png
- POMAShiny-1.2.0/app/mds/pix/odds.png
- __MACOSX/POMAShiny-1.2.0/app/mds/pix/._odds.png
- POMAShiny-1.2.0/app/mds/pix/glasso.png
- __MACOSX/POMAShiny-1.2.0/app/mds/pix/._glasso.png
- POMAShiny-1.2.0/app/mds/pix/randomforest.png
- __MACOSX/POMAShiny-1.2.0/app/mds/pix/._randomforest.png
- POMAShiny-1.2.0/app/mds/pix/logo.png
- __MACOSX/POMAShiny-1.2.0/app/mds/pix/._logo.png
- POMAShiny-1.2.0/app/mds/pix/graphical_abstract.png
- __MACOSX/POMAShiny-1.2.0/app/mds/pix/._graphical_abstract.png
- POMAShiny-1.2.0/app/mds/pix/eib.gif
- __MACOSX/POMAShiny-1.2.0/app/mds/pix/._eib.gif
- POMAShiny-1.2.0/app/mds/pix/boxplot.png
- __MACOSX/POMAShiny-1.2.0/app/mds/pix/._boxplot.png
- POMAShiny-1.2.0/app/mds/pix/scatter.png
- __MACOSX/POMAShiny-1.2.0/app/mds/pix/._scatter.png
- POMAShiny-1.2.0/app/mds/pix/network.png
- __MACOSX/POMAShiny-1.2.0/app/mds/pix/._network.png
- POMAShiny-1.2.0/app/mds/pix/plsda.png
- __MACOSX/POMAShiny-1.2.0/app/mds/pix/._plsda.png
- POMAShiny-1.2.0/app/mds/pix/outliers.png
- __MACOSX/POMAShiny-1.2.0/app/mds/pix/._outliers.png
- POMAShiny-1.2.0/app/mds/pix/normalization.png
- __MACOSX/POMAShiny-1.2.0/app/mds/pix/._normalization.png
- POMAShiny-1.2.0/app/mds/pix/limma.png
- __MACOSX/POMAShiny-1.2.0/app/mds/pix/._limma.png
- POMAShiny-1.2.0/app/mds/pix/heatmap.png
- __MACOSX/POMAShiny-1.2.0/app/mds/pix/._heatmap.png
- POMAShiny-1.2.0/app/mds/pix/mds.png
- __MACOSX/POMAShiny-1.2.0/app/mds/pix/._mds.png
