# Supplementary material for: POMAShiny: A user-friendly web-based workflow for metabolomics and proteomics data analysis
Source: PLoS Comput Biol. 2021 Jul 1;17(7):e1009148. doi: 10.1371/journal.pcbi.1009148 (PMC8279420; doi:10.1371/journal.pcbi.1009148)
Supplement: S1 Code — In addition to the source code, the archive file contains the documentation for the installation and usage of the app and the Dockerfile to create a Docker image of POMAShiny. (ZIP) [file pcbi.1009148.s001.zip › POMAShiny-1.2.0/Dockerfile]

# Get shiny serves plus tidyverse packages image

FROM rocker/shiny-verse:latest

# System libraries of general use

RUN apt-get update && apt-get install -y \
    sudo \
    gdebi-core \
    pandoc \
    pandoc-citeproc \
    libcurl4-gnutls-dev \
    libcairo2-dev \
    libxt-dev \
    libssl-dev \
    libssh2-1-dev \
    libboost-all-dev \
    libmpfr-dev \
    libnetcdf-dev \
    xtail \
    wget

# Install R packages required 

## CRAN

RUN R -e "install.packages(c('shiny', 'DT', 'bs4Dash', 'reshape2', 'plotly', 'fresh', 'shinyhelper', 'ggraph', 'rmarkdown', 'shinyWidgets', 'tidyverse', 'knitr', 'patchwork', 'BiocManager'), repos = 'http://cran.rstudio.com/')"

## Bioconductor

RUN R -e "BiocManager::install(c('Biobase', 'POMA', 'MSnbase'))"

# Copy the app to the image

COPY /app /pomashiny

# Select port

EXPOSE 3838

# Allow permission

RUN sudo chown -R shiny:shiny /pomashiny

# Run app

CMD ["R", "-e", "shiny::runApp('/pomashiny', host = '0.0.0.0', port = 3838)"]
