# Supplementary material for: POMAShiny: A user-friendly web-based workflow for metabolomics and proteomics data analysis
Source: PLoS Comput Biol. 2021 Jul 1;17(7):e1009148. doi: 10.1371/journal.pcbi.1009148 (PMC8279420; doi:10.1371/journal.pcbi.1009148)
Supplement: S1 Code — In addition to the source code, the archive file contains the documentation for the installation and usage of the app and the Dockerfile to create a Docker image of POMAShiny. (ZIP) [file pcbi.1009148.s001.zip › POMAShiny-1.2.0/README.Rmd]

---
output: 
  md_document:
    variant: markdown_github
    toc: true
    toc_depth: 3
---

# POMAShiny <img src='app/mds/pix/logo.png' align='right' height='139'/>

  <!-- badges: start -->
  
  [![Lifecycle: stable](https://img.shields.io/badge/lifecycle-stable-brightgreen.svg)](https://www.tidyverse.org/lifecycle/#stable)
  [![Last Commit](https://img.shields.io/github/last-commit/pcastellanoescuder/POMAShiny.svg)](https://github.com/pcastellanoescuder/POMAShiny/commits/master)
  [![License: GPL v3](https://img.shields.io/badge/License-GPLv3-blue.svg)](https://www.gnu.org/licenses/gpl-3.0)
  
  <!-- badges: end -->

## Overview

POMAShiny is a web-based tool that provides a structured, flexible and user-friendly workflow for pre-processing, exploratory data analysis (EDA) and statistical analysis of metabolomics and proteomics data. This tool is based on the [**POMA**](http://pcastellanoescuder.github.io/POMA/) R/Bioconductor package, which increases the reproducibility and flexibility of the analysis outside the web environment. POMAShiny’s workflow is structured in four sequential and well-defined panels: 1) data upload, 2) pre-processing, 3) EDA and 4) statistical analysis panels. POMAShiny is hosted at https://webapps.nutrimetabolomics.com/POMAShiny. 

<img src="inst/png/POMAShiny_demo.png" width="500%"/>    

## Run POMAShiny locally

### Step 1: Clone this repository

Open the terminal and run:

```{bash, eval = FALSE}
git clone "https://github.com/pcastellanoescuder/POMAShiny.git"
```

### Step 2: Install package dependencies

Open the `POMAShiny.Rproj` with [RStudio](https://rstudio.com) and run:

```{r, eval = FALSE}
# CRAN packages

installifnot <- function(pckgName){
  if (!(require(pckgName, character.only = TRUE))) {
    install.packages(pckgName, dep = TRUE)
    require(pckgName, character.only = TRUE)
  }
}

pk1 <- c('shiny', 'DT', 'bs4Dash', 'reshape2', 'plotly', 'fresh', 'shinyhelper', 'ggraph', 
         'rmarkdown', 'shinyWidgets', 'tidyverse', 'knitr', 'patchwork', 'BiocManager')

for (i in 1:length(pk1)){
  installifnot(pk1[i])
}

# Bioconductor packages

installBiocifnot <- function(pckgName){
  if (!(require(pckgName, character.only = TRUE))) {
    BiocManager::install(pckgName)
    require(pckgName, character.only = TRUE)
  }
}

pk2 <- c('Biobase', 'POMA', 'MSnbase')

for (i in 1:length(pk2)){
  installBiocifnot(pk2[i])
}
```

### Step 3: Deploy POMAShiny locally :tada:

Once all dependencies have been installed run the following command and enjoy the analysis!  

```{r, eval = FALSE}
shiny::runApp(appDir = "app")
```    

## Run POMAShiny Docker container image

### Step 1: Pull Docker image

Pull the POMAShiny Docker container image hosted at [Docker Hub](https://hub.docker.com/repository/docker/pcastellanoescuder/pomashiny) by running the following command in the terminal.

```{bash, eval = FALSE}
docker pull pcastellanoescuder/pomashiny:v.1.1.14
```

### Step 2: Run Docker image

Run the container on your terminal once it has been pulled.   

```{bash, eval = FALSE}
docker run -d --rm -p 3838:3838 pomashiny
```

### Step 3: Run POMAShiny in your browser

Open your browser and paste `http://0.0.0.0:3838`. Then, enjoy the analysis!   

## Code of Conduct

Please note that the POMAShiny project is released with a [Contributor Code of Conduct](https://contributor-covenant.org/version/2/0/CODE_OF_CONDUCT.html). By contributing to this project, you agree to abide by its terms.     
