# Supplementary material for: POMAShiny: A user-friendly web-based workflow for metabolomics and proteomics data analysis
Source: PLoS Comput Biol. 2021 Jul 1;17(7):e1009148. doi: 10.1371/journal.pcbi.1009148 (PMC8279420; doi:10.1371/journal.pcbi.1009148)
Supplement: S1 Code — In addition to the source code, the archive file contains the documentation for the installation and usage of the app and the Dockerfile to create a Docker image of POMAShiny. (ZIP) [file pcbi.1009148.s001.zip › POMAShiny-1.2.0/app/server-rightsidebar.R]

# This file is part of POMAShiny.

# POMAShiny is free software: you can redistribute it and/or modify
# it under the terms of the GNU General Public License as published by
# the Free Software Foundation, either version 3 of the License, or
# (at your option) any later version.

# POMAShiny is distributed in the hope that it will be useful,
# but WITHOUT ANY WARRANTY; without even the implied warranty of
# MERCHANTABILITY or FITNESS FOR A PARTICULAR PURPOSE. See the
# GNU General Public License for more details.

# You should have received a copy of the GNU General Public License
# along with POMAShiny. If not, see <https://www.gnu.org/licenses/>.

RightSidebar <- reactive({
  if(is.null(prepareData()$data)){
    return(NULL)
  }
  else{
    data <- prepareData()$data
    return(data)
  }
})

## samples 

output$samples_num <- renderText({
  
  data <- RightSidebar()
  
  paste0("Samples: ", length(Biobase::sampleNames(data)))
  
})

## features

output$features_num <- renderText({
  
  data <- RightSidebar()
  
  paste0("Features: ", length(Biobase::featureNames(data)))
  
})

## groups

output$groups_num <- renderText({
  
  data <- RightSidebar()
  
  paste0("Groups: ", length(table(Biobase::pData(data)[1])))
  
})

## covariates

output$covariates_num <- renderText({
  
  data <- RightSidebar()
  
  paste0("Covariates: ", ncol(Biobase::pData(data)) -1)
  
})
