# Supplementary material for: POMAShiny: A user-friendly web-based workflow for metabolomics and proteomics data analysis
Source: PLoS Comput Biol. 2021 Jul 1;17(7):e1009148. doi: 10.1371/journal.pcbi.1009148 (PMC8279420; doi:10.1371/journal.pcbi.1009148)
Supplement: S1 Code — In addition to the source code, the archive file contains the documentation for the installation and usage of the app and the Dockerfile to create a Docker image of POMAShiny. (ZIP) [file pcbi.1009148.s001.zip › POMAShiny-1.2.0/example_data/example_features.csv]

feature1	feature2	feature3	feature4	feature5	feature6
2.6656354906937714	0.5297451731819716	2.91408329447835	2.0974189428034875	14.603918499004335	8.051336301669947
3.040731093255203	0.33883425674420176	1.0265119993603602	2.830034252471677	13.926809079865947	7.733527075052311
3.4930041333078017	0.6982648226450652	1.5701589193085201	1.7943651307078394	14.39478835310837	8.116416706246577
2.1240092284228007	1.2321985384946252	2.4281752830215124	1.5290779775691399	20.077768221900754	9.871911177576367
2.252321330863734	0.916874544636301	3.3144584883069306	1.5343688357292868	20.488618872851003	9.11994868584114
1.8005955446025164	1.1887293167801019	1.4404061892773927	1.7587392508144895	19.367772578775575	8.626028809535192
