# Supplementary material for: POMAShiny: A user-friendly web-based workflow for metabolomics and proteomics data analysis
Source: PLoS Comput Biol. 2021 Jul 1;17(7):e1009148. doi: 10.1371/journal.pcbi.1009148 (PMC8279420; doi:10.1371/journal.pcbi.1009148)
Supplement: S1 Code — In addition to the source code, the archive file contains the documentation for the installation and usage of the app and the Dockerfile to create a Docker image of POMAShiny. (ZIP) [file pcbi.1009148.s001.zip › POMAShiny-1.2.0/app/help_mds/odds.md]

In the Odds Ratio panel users can calculate the odds ratios (OR) ans its confidence intervals based on a logistic regression model. Consequently, this panel allows only two group datasets. By default, all OR are computed. However, users can select specific features in "Select model features" box.      

To include confidence intervals in the plot switch on the "Show CI" button and to include ALL covariates uploaded in the target file in the logistic regression model and in the plot, switch on the "Include covariates" button.    
