# Supplementary material for: POMAShiny: A user-friendly web-based workflow for metabolomics and proteomics data analysis
Source: PLoS Comput Biol. 2021 Jul 1;17(7):e1009148. doi: 10.1371/journal.pcbi.1009148 (PMC8279420; doi:10.1371/journal.pcbi.1009148)
Supplement: S1 Code — In addition to the source code, the archive file contains the documentation for the installation and usage of the app and the Dockerfile to create a Docker image of POMAShiny. (ZIP) [file pcbi.1009148.s001.zip › POMAShiny-1.2.0/app/help_mds/cluster.md]

Cluster analysis is also a multivariate method like the previous ones. However, it's in a separate section only to make the app and the analysis more understandable. POMAShiny allows users to compute easily a cluster analysis using the _k_-means algorithm.       

##### _k_-means

_k_-means is an unsupervised method that aims to assign each sample of the study to one of _k_ clusters based on the sample means and the nearest cluster centroid. POMAShiny calclulates the optimum number of clusters (_k_) using the elbow method. Different parameters are available for the calculation and visualization of clusters.

  - Method: Distance used to calculate multi dimensional scaling (MDS)    
  - Number of clusters among which the optimal one will be selected: The total number of clusters to compute to select the optimal one. In POMAShiny, this value is selected using the "elbow" method
  - Number of clusters (_k_): Number of clusters that are calculated. By default this value is the optimal number of clusters computed by POMAShiny. However, by changing this value, the _k_ selected by user is used 
  - Show clusters: _k_ different clusters are projected in the MDS plot. By turning off this button a simple MDS plot are displayed
  - Show labels: By turning on this button sample IDs are shown in the plot. If this option is enabled, an additional button is displayed:
    - Show group: By turning on this option, sample IDs are replaced by group labels  

##### MDS (multi dimensional scaling)

Since _k_-means is a multivariate method, POMAShiny uses the two first dimensions of a classical MDS to project the computed clusters. By turning off the "Show clusters" button, users visualize a plain MDS plot. Labeling options are the same for both scenarios.    

Both two first dimensions of MDS and calculated _k_ clusters are available in the "Cluster Table" tab.    
