# Supplementary material for: POMAShiny: A user-friendly web-based workflow for metabolomics and proteomics data analysis
Source: PLoS Comput Biol. 2021 Jul 1;17(7):e1009148. doi: 10.1371/journal.pcbi.1009148 (PMC8279420; doi:10.1371/journal.pcbi.1009148)
Supplement: S1 Code — In addition to the source code, the archive file contains the documentation for the installation and usage of the app and the Dockerfile to create a Docker image of POMAShiny. (ZIP) [file pcbi.1009148.s001.zip › POMAShiny-1.2.0/app/help_mds/random_forest.md]

Random forest is a widely used machine learning algorithm in different omics for the purpose of creating prediction models. POMAShiny provides a classification random forest algorithm designed to create prediction models to discriminate between two or more study groups. Different parameters are available in this panel:   

  - Test partition (%): Percentage of observations that are used as test set. Default is 20% of observations. These samples are used only to perform an external validation
  - Number of trees: Number of trees to grow
  - Number of variables randomly sampled as candidates at each split
  - Node Size: Minimum size of terminal nodes
  - Number of Selected Features: Number of features that are shown in the Gini plot  
  
  
