# Supplementary material for: POMAShiny: A user-friendly web-based workflow for metabolomics and proteomics data analysis
Source: PLoS Comput Biol. 2021 Jul 1;17(7):e1009148. doi: 10.1371/journal.pcbi.1009148 (PMC8279420; doi:10.1371/journal.pcbi.1009148)
Supplement: S1 Code — In addition to the source code, the archive file contains the documentation for the installation and usage of the app and the Dockerfile to create a Docker image of POMAShiny. (ZIP) [file pcbi.1009148.s001.zip › POMAShiny-1.2.0/app/help_mds/normalization.md]

It's known that some factors can introduce variability in MS data. Even if the data have been generated under identical experimental conditions, this introduced variability can have a critical influence on the final statistical results, making normalization a key step in the workflow.

POMAShiny offers six different methods to normalize data:

  - Autoscaling 
  - Level scaling
  - Log scaling
  - Log transformation
  - Vast scaling
  - Log pareto scaling (default)

<a href="https://bmcgenomics.biomedcentral.com/articles/10.1186/1471-2164-7-142"><i>van den Berg, R. A., Hoefsloot, H. C., Westerhuis, J. A., Smilde, A. K., & van der Werf, M. J. (2006). Centering, scaling, and transformations: improving the biological information content of metabolomics data. BMC genomics, 7(1), 142.</i></a>    

Users can evaluate the normalization effects in the interactive boxplots located in the "Normalized Data" tab.   
