# Supplementary material for: POMAShiny: A user-friendly web-based workflow for metabolomics and proteomics data analysis
Source: PLoS Comput Biol. 2021 Jul 1;17(7):e1009148. doi: 10.1371/journal.pcbi.1009148 (PMC8279420; doi:10.1371/journal.pcbi.1009148)
Supplement: S1 Code — In addition to the source code, the archive file contains the documentation for the installation and usage of the app and the Dockerfile to create a Docker image of POMAShiny. (ZIP) [file pcbi.1009148.s001.zip › POMAShiny-1.2.0/app/help_mds/boxplot.md]

This tab provides a highly interactive boxplot of all data features groupped by their different study groups. Different visualization parameters are available in this tab:

  - Features to plot: By default this box is empty because all features are plotted. However, by selecting some specific features in this box, only these features are plotted   
  - Show points: By turning on this button, points corresponding to each sample are shown in each feature boxplots. If your data contain many features, this option can slow down the interactive visualization   
  - Split boxes: By default, boxplots of each feature are divided into the study groups. However, these boxplots can be overlapped by switching off this option 
  
  
