# Supplementary material for: POMAShiny: A user-friendly web-based workflow for metabolomics and proteomics data analysis
Source: PLoS Comput Biol. 2021 Jul 1;17(7):e1009148. doi: 10.1371/journal.pcbi.1009148 (PMC8279420; doi:10.1371/journal.pcbi.1009148)
Supplement: S1 Code — In addition to the source code, the archive file contains the documentation for the installation and usage of the app and the Dockerfile to create a Docker image of POMAShiny. (ZIP) [file pcbi.1009148.s001.zip › POMAShiny-1.2.0/app/help_mds/volcano.md]

In this tab, users can explore their data in an interactive volcano plot. This plot is based on the results of a standard T-test which users can define if data are paired or not and if the study group variances are equal or not. This option is only available for two-group studies.       

POMAShiny interactive volcano plot gives users information about T-test significance and fold changes. log2 fold changes between groups are represented in the horizontal axis while -log10 T-test p-values are represented in the vertical axis.      

Users can select if raw p-values or adjusted (FDR) p-values are displayed. Other parameters as p-value threshold, log2 fold change threshold or x-axis range are available in the parameters menu.   
