# Supplementary material for: POMAShiny: A user-friendly web-based workflow for metabolomics and proteomics data analysis
Source: PLoS Comput Biol. 2021 Jul 1;17(7):e1009148. doi: 10.1371/journal.pcbi.1009148 (PMC8279420; doi:10.1371/journal.pcbi.1009148)
Supplement: S1 Code — In addition to the source code, the archive file contains the documentation for the installation and usage of the app and the Dockerfile to create a Docker image of POMAShiny. (ZIP) [file pcbi.1009148.s001.zip › POMAShiny-1.2.0/app/mds/contact.md]

# Contact

### Report a bug:

For any issue related to the web app, we encourage users to use the GitHub issue chanel. You can access it at the top of this page or at the link: https://github.com/pcastellanoescuder/POMAShiny/issues

### Other questions:

For any other questions, please contact:

  - Pol Castellano Escuder (Author, Maintainer): polcaes@gmail.com
  - Cristina Andrés Lacueva (Author): candres@ub.edu
  - Alex Sánchez Pla (Author): asanchez@ub.edu
