# Supplementary material for: POMAShiny: A user-friendly web-based workflow for metabolomics and proteomics data analysis
Source: PLoS Comput Biol. 2021 Jul 1;17(7):e1009148. doi: 10.1371/journal.pcbi.1009148 (PMC8279420; doi:10.1371/journal.pcbi.1009148)
Supplement: S1 Code — In addition to the source code, the archive file contains the documentation for the installation and usage of the app and the Dockerfile to create a Docker image of POMAShiny. (ZIP) [file pcbi.1009148.s001.zip › POMAShiny-1.2.0/app/mds/help.md]

-   [Upload Data Panel](#upload-data-panel)
    -   [Target File](#target-file)
    -   [Features File](#features-file)
    -   [Grouping File (optional)](#grouping-file-optional)
    -   [Exploratory report](#exploratory-report)
    -   [Example data](#example-data)
-   [Pre-processing Panel](#pre-processing-panel)
    -   [Impute Values](#impute-values)
    -   [Normalization](#normalization)
    -   [Outlier Detection](#outlier-detection)
-   [EDA Panel](#eda-panel)
    -   [Volcano Plot](#volcano-plot)
    -   [Boxplot](#boxplot)
    -   [Density Plot](#density-plot)
    -   [Heatmap](#heatmap)
-   [Statistical Analysis Panel](#statistical-analysis-panel)
    -   [Univariate Analysis](#univariate-analysis)
        -   [T-test](#t-test)
        -   [ANOVA](#anova)
    -   [Limma](#limma)
        -   [Mann-Whitney U Test](#mann-whitney-u-test)
        -   [Kruskal Wallis Test](#kruskal-wallis-test)
    -   [Multivariate Analysis](#multivariate-analysis)
        -   [PCA (principal component
            analysis)](#pca-principal-component-analysis)
        -   [PLS-DA (partial least squares discriminant
            analysis)](#pls-da-partial-least-squares-discriminant-analysis)
        -   [sPLS-DA (sparse partial least squares discriminant
            analysis)](#spls-da-sparse-partial-least-squares-discriminant-analysis)
    -   [Cluster Analysis](#cluster-analysis)
        -   [*k*-means](#k-means)
        -   [MDS (multi dimensional
            scaling)](#mds-multi-dimensional-scaling)
    -   [Correlation Analysis](#correlation-analysis)
        -   [Pairwise Correlation
            Scatterplot](#pairwise-correlation-scatterplot)
        -   [Pairwise Correlation Table](#pairwise-correlation-table)
        -   [Correlogram](#correlogram)
        -   [Correlation Network](#correlation-network)
        -   [Gaussian Graphical Models](#gaussian-graphical-models)
    -   [Regularized Regression](#regularized-regression)
    -   [Random Forest](#random-forest)
    -   [Rank Products](#rank-products)
    -   [Odds Ratio](#odds-ratio)

Last update: Apr 16, 2021

### Upload Data Panel

In this panel users can upload their data to be analyzed in POMAShiny.
Data format must be a CSV (*comma-separated-value*) file.

#### Target File

A .CSV with two mandatory columns + *n* optional covariates:

-   Each row denotes a sample (the same as in the features file)
-   First/Left-hand column must be sample IDs =\> red
-   Second/Left-hand column must be sample group/factor (e.g. treatment)
    =\> green
-   Covariates (optional): From the third column (included) users can
    also include several study covariates =\> purple

Once target file has been uploaded, users can select those rows that
will be analyzed in the “Target File” panel. If any selection is done,
only selected rows will be analyzed in POMAShiny, if not (default) all
rows (samples) will be included in the analysis.

<img src="pix/target.png" width="80%"/>

#### Features File

A .CSV with *m* columns:

-   Each row denotes a sample and each column denotes a feature
-   First row must contain the feature names

<img src="pix/features.png" width="80%"/>

#### Grouping File (optional)

POMAShiny allows to combine features applying a summarization function
to sets of features as defined by a “Grouping File” (example below).
This feature is powered by the `MSnbase` R/Bioconductor package and it
is very useful when the data contain different peptides of the same
protein or different ions of the same compound, which is a common
scenario in MS data analysis.

The grouping file must be a three-column CSV containing the original
feature names (first column), the grouping factor (second column), and
the new feature names (third column) **in the same order as Features
File**. Read carefully the `MSnbase` package documentation for this
function
[here](https://lgatto.github.io/MSnbase/reference/combineFeatures.html).

An example of a grouping file required by POMAShiny is shown below:

<img src="pix/grouping_file.png" width="40%"/>

Here, features 1 and 2, and features 5 and 6 will be combined while
features 3 and 4 will remain intact, according to the grouping factor
(second column). The combination result is shown below:

<img src="pix/grouping.png" width="90%"/>

Five summarization methods are provided to do this process: “sum”,
“mean”, “median”, “robust”, and “NTR”. Once this process is complete,
the coefficient of variation of combined features is shown as a
downloadable table in the “Combined Features Coefficient of Variation”
tab.

**NOTE:** Authors recommend to read carefully the
[documentation](https://lgatto.github.io/MSnbase/reference/combineFeatures.html)
and to check provided [example
data](https://github.com/pcastellanoescuder/POMAShiny/tree/master/example_data)
before use this feature.

#### Exploratory report

After uploading the data **and clicking the “Submit” button**, POMAShiny
allows users to generate an exploratory data analysis PDF report
automatically by clicking the green button with the label “Exploratory
report” in the top of the central panel. See a PDF report example
[here](https://pcastellanoescuder.github.io/POMA/articles/POMA-eda.html).

#### Example data

POMAShiny includes two example datasets that are both freely available
at
<a href="https://www.metabolomicsworkbench.org" class="uri">https://www.metabolomicsworkbench.org</a>.
The first example dataset consists of a targeted metabolomics
three-group study and the second example dataset consists of a targeted
metabolomics two-group study. These two datasets allow users to explore
all available functionalities in POMAShiny. Both dataset documentations
are available at
<a href="https://github.com/pcastellanoescuder/POMA" class="uri">https://github.com/pcastellanoescuder/POMA</a>.

Alternatively, an example data (CSV format) including a grouping file is
also provided in order to test the “Combine features” operation. These
example data are available
[here](https://github.com/pcastellanoescuder/POMAShiny/tree/master/example_data).

**NOTE:** Once target and features files are uploaded and the desired
rows are selected in the target file (if necessary), users must have to
click the “Submit” button to continue with the analysis.

**Equivalent functions in POMA/MSnbase:** `POMA::PomaMSnSetClass()`
(format data), `POMA::PomaEDA()` (automatic PDF report), and
`MSnbase::combineFeatures()` (combine features).

### Pre-processing Panel

#### Impute Values

Usually, metabolomics and proteomics data face with a high number of
missing values, most of them due to low signal intensity of peaks.
Missing value imputation process in POMAShiny is divided in three
sequential steps:

1.  Distinguish between zeros and missing values. In case of the data
    have values of these two types users can distinguish or not between
    them. This option may be useful in experiments combining endogenous
    and exogenous features, as in this case the exogenous ones could be
    a real zero (absence) and the endogenous ones are unlikely to be
    real zeros.

2.  Remove all features of the data that have more of a specific
    percentage (defined by user) of missing values in ALL study groups.
    By default this percentage is 20%.

3.  Imputation. POMAShiny offers six different methods to impute missing
    values:

-   replace missing values by zero
-   replace missing values by half of the minimum positive value in the
    original data (in each column)
-   replace missing values by the median of the column (feature)
-   replace missing values by the mean of the column (feature)
-   replace missing values by the minimum value in the column (feature)
-   replace missing values using KNN algorithm (default)

<a href="https://onlinelibrary.wiley.com/doi/full/10.1002/elps.201500352"><i>Armitage,
E. G., Godzien, J., Alonso‐Herranz, V., López‐Gonzálvez, Á., & Barbas,
C. (2015). Missing value imputation strategies for metabolomics data.
Electrophoresis, 36(24), 3050-3060.</i></a>

**Equivalent function in POMA:** `POMA::PomaImpute()`.

#### Normalization

It’s known that some factors can introduce variability in MS data. Even
if the data have been generated under identical experimental conditions,
this introduced variability can have a critical influence on the final
statistical results, making normalization a key step in the workflow.

POMAShiny offers six different methods to normalize data:

-   Autoscaling
-   Level scaling
-   Log scaling
-   Log transformation
-   Vast scaling
-   Log pareto scaling (default)

<a href="https://bmcgenomics.biomedcentral.com/articles/10.1186/1471-2164-7-142"><i>van
den Berg, R. A., Hoefsloot, H. C., Westerhuis, J. A., Smilde, A. K., &
van der Werf, M. J. (2006). Centering, scaling, and transformations:
improving the biological information content of metabolomics data. BMC
genomics, 7(1), 142.</i></a>

Users can evaluate the normalization effects in the interactive boxplots
located in the “Normalized Data” tab.

<img src="pix/normalization.png" width="80%"/>

**Equivalent functions in POMA:** `POMA::PomaNorm()` (normalization) and
`POMA::PomaBoxplots(group = "samples")` (boxplots).

#### Outlier Detection

POMAShiny allows the analysis of outliers by different plots and tables
as well as the possibility to remove statistical outliers from the
analysis using different customizable parameters.

The method implemented in POMAShiny is based on the distances among
observations (euclidean by default) and their distances to each group
centroid in a two-dimensional space. Once this is computed, the
classical univariate outlier detection formula \_Q3 + x\*IQR\_ is used
to detect multivariate group-dependant outliers using the computed
distance to each group centroid.

Select the method (distance), type and coefficient (*x*; the higher this
value, the less sensitive the method is to outliers) to adapt the
outlier detection method to your data. By switching the button “Show
labels” all plots display automatically the sample IDs in the outlier
detection plots.

-   Distances Polygon Plot: Group centroids and sample coordinates in a
    two-dimensionality space
-   Distances Boxplot: Boxplots of all computed distances to group
    centroid by group

<img src="pix/outliers.png" width="80%"/>

**NOTE:** If the “Remove outliers” button is turned on (default), all
detected outliers are excluded from the analysis automatically.

**Equivalent functions in POMA:** `POMA::PomaOutliers(do = "analyze")`
(check outliers) and `POMA::PomaOutliers(do = "clean")` (remove
outliers).

### EDA Panel

POMAShiny offers several interactive and highly modulable plots designed
to facilitate the exploratory data analysis (EDA) process, giving a wide
range of visualization options.

#### Volcano Plot

In this tab, users can explore their data in an interactive volcano
plot. This plot is based on the results of a standard T-test which users
can define if data are paired or not and if the study group variances
are equal or not. This option is only available for two-group studies.

POMAShiny interactive volcano plot gives users information about T-test
significance and fold changes. log2 fold changes between groups are
represented in the horizontal axis while -log10 T-test p-values are
represented in the vertical axis.

Users can select if raw p-values or adjusted (FDR) p-values are
displayed. Other parameters as p-value threshold, log2 fold change
threshold or x-axis range are available in the parameters menu.

<img src="pix/volcano.png" width="80%"/>

**Equivalent function in POMA:** `POMA::PomaVolcano()`.

#### Boxplot

This tab provides a highly interactive boxplot of all data features
groupped by their different study groups. Different visualization
parameters are available in this tab:

-   Features to plot: By default this box is empty because all features
    are plotted. However, by selecting some specific features in this
    box, only these features are plotted  
-   Show points: By turning on this button, points corresponding to each
    sample are shown in each feature boxplots. If your data contain many
    features, this option can slow down the interactive visualization  
-   Split boxes: By default, boxplots of each feature are divided into
    the study groups. However, these boxplots can be overlapped by
    switching off this option

<img src="pix/boxplot.png" width="80%"/>

**Equivalent functions in POMA:**
`POMA::PomaBoxplots(group = "features")` (all features) and
`POMA::PomaBoxplots(group = "features", feature_name = c("XXX", "YYY", "ZZZ"))`
(only features XXX, YYY and ZZZ).

#### Density Plot

POMAShiny provides an interactive density plot to explore all study
group distributions (default). However, by turning off the “Plot groups”
button, POMAShiny plots the feature distributions indicated by user
instead study group distributions.

<img src="pix/density.png" width="80%"/>

**Equivalent functions in POMA:** `POMA::PomaDensity()` (study groups)
and
`POMA::PomaDensity(group = "features", feature_name = c("XXX", "YYY", "ZZZ"))`
(only features XXX, YYY and ZZZ).

#### Heatmap

In this panel POMAShiny offers a classical heatmap as well as a
hierarchical clustering with a color stripe that corresponds to each
sample group label. Users can display or not sample IDs (not recommended
if *n* is too large) and feature names (not recommended for too many
features).

<img src="pix/heatmap.png" width="80%"/>

**Equivalent function in POMA:** `POMA::PomaHeatmap()`.

### Statistical Analysis Panel

#### Univariate Analysis

Univariate analysis is the simplest form of data analysis where the data
being analyzed contains only one variable. Since it’s a single variable
it doesn’t deal with causes or relationships.

##### T-test

T-test is a parametric statistical hypothesis test in which the test
statistic follows a Student’s t-distribution under the null hypothesis.
This analysis is used when you are comparing two groups. This test
assumes the normal distribution of features. T-test results can be
visualized in the volcano plot provided at EDA panel.

-   Equal Variance (or pooled) T-test: The equal variance T-test is used
    when the variance of the two tested groups is similar.  

-   Unequal Variance T-test: The unequal variance T-test is used when
    the variance of the two tested groups is different (default). This
    test is also called Welch’s T-test.

-   Paired T Test: The paired T-test is performed when samples consist
    of matched pairs of similar units or when there are cases of
    repeated measures. This method can also applies on cases where the
    samples are related in some manner or have matching characteristics
    (default is that groups are not paired).

**Equivalent function in POMA:** `POMA::Univariate(method = "ttest")`.

##### ANOVA

The analysis of variance (ANOVA) tests the hypothesis that the averages
of two or more groups are the same. The ANOVA evaluates the importance
of one or more factors when comparing the means of the response variable
in the different levels of the factors. The null hypothesis states that
all the means of the groups are the same while the alternative
hypothesis states that at least one is different. ANOVA is a parametric
method that assumes the normal distribution of features.

If one or more covariates have been included in the target file, an
analysis of covariance (ANCOVA) is performed automatically and the
results are available at the “ANCOVA Results” tab. The ANCOVA is a
general linear model which mix ANOVA and regression. ANCOVA evaluates
whether the means of the groups are equal while statistically
controlling the effects of other continuous variables that are not of
primary interest (as group or treatment), known as covariates.

**Equivalent functions in POMA:** `POMA::Univariate(method = "anova")`
(ANOVA) and `POMA::Univariate(method = "anova", covariates = TRUE)`
(ANCOVA).

#### Limma

Limma (Linear Models for Microarray Data) was created for the
statistical analysis of gene expression experiments as microarrays.
However, over the last years this method has been user in many other
omics such as metabolomics or proteomics.

Limma performs a single-sample T-test using an empirical Bayes method to
borrow information between all features. This method *“leverages the
highly parallel nature of features to borrow strength between the
feature-wise models, allowing for different levels of variability
between features and between samples, and making statistical conclusions
more reliable when the number of samples is small”*. See
<a href="https://academic.oup.com/nar/article/43/7/e47/2414268"><i>Ritchie,
M. E., Phipson, B., Wu, D., Hu, Y., Law, C. W., Shi, W., & Smyth, G. K.
(2015). limma powers differential expression analyses for RNA-sequencing
and microarray studies. Nucleic acids research, 43(7), e47-e47.</i></a>.

POMAShiny allows users to compute limma models and the possibility to
adjust these models by different covariates (if they have been included
in the target file). The POMAShiny limma results are displayed in an
interactive volcano plot at Limma’s “Volcano Plot” tab.

<img src="pix/limma.png" width="80%"/>

**Equivalent functions in POMA:** `POMA::PomaLimma()` (without
covariates) and `POMA::PomaLimma(covariates = TRUE)` (with covariates).

##### Mann-Whitney U Test

Mann-Whitney U test is the non-parametric alternative test to the
independent sample T-test. It’s a non-parametric test that is used to
compare two group means that come from the same population, and used to
test whether two sample means are equal or not. Usually, the
Mann-Whitney U test is used when the assumptions of the T-test are not
met. When the study groups are paired, this test becomes a Wilcoxon
signed-rank test.

**Equivalent function in POMA:** `POMA::Univariate(method = "mann")`.

##### Kruskal Wallis Test

Kruskal-Wallis test is a non-parametric alternative to ANOVA. It is an
extension of the Mann-Whitney U test for 3 or more groups.
Kruskal-Wallis test does not assume normality in the data, as opposed to
the traditional ANOVA.

**Equivalent function in POMA:** `POMA::Univariate(method = "kruskal")`.

#### Multivariate Analysis

Unlike univariate methods, multivariate methods are focused in the study
of more than one feature at a time. These type of approaches have been
widely used because their informativeness. Since being more complex than
conventional univariate statistics, these methods can provide
information about the structure of the data and different internal
relationships that would not be observed with univariate statistics.
However, the interpretation of these type of analysis can be more
complex.

##### PCA (principal component analysis)

PCA is one of the most used methods for data dimension reduction.
POMAShiny allows users to compute a PCA controlling different
parameters:

-   Number of components: This number indicates the number of components
    that are calculated
-   Scale and Center: By default these parameters are disabled. If the
    data have been normalized
-   Show ellipses: By turning on this button, the ellipses computed
    assuming a multivariate normal distribution are drawn in a score
    plot and biplot

<img src="pix/pca.png" width="80%"/>

**Equivalent function in POMA:**
`POMA::PomaMultivariate(method = "pca")`.

##### PLS-DA (partial least squares discriminant analysis)

PLS-DA is a supervised method that uses the multiple linear regression
method to find the direction of maximum covariance between the data and
the sample group. POMAShiny allows users to compute a PLS-DA controlling
different parameters:

-   Number of components: This number indicates the number of components
    that are calculated
-   VIP cutoff: This value indicates the variable importance in the
    projection (VIP) cutoff. Features shown in the VIP plot tab are
    based on this value. Only features with a VIP higher than this value
    are shown in the plot. This is a reactive option, it means that
    users doesn’t have to recalculate a PLS-DA to change this value, it
    can be changed and the VIP plot are updated automatically without
    doing anything more
-   Show ellipses: By turning on this button (default), the ellipses
    computed assuming a multivariate normal distribution are drawn in a
    score plot
-   Validation type: Internal validation to use, options are “Mfold”
    (default) or “Leave One Out”
-   Number of folds: Number of folds for Mfold validation method
    (default is 5). If the validation method is loo, this value will
    become to 1
-   Number of iterations for validation process: Number of iterations
    for the validation method selected

<img src="pix/plsda.png" width="80%"/>

**Equivalent function in POMA:**
`POMA::PomaMultivariate(method = "plsda")`.

##### sPLS-DA (sparse partial least squares discriminant analysis)

Often, sPLS-DA method is used to classify samples (supervised analysis)
and to select features. POMAShiny allows users to compute a sPLS-DA
controlling different parameters:

-   Number of components: This number indicates the number of components
    that are calculated
-   Number of features: The number of features to keep in the model
-   Show ellipses: By turning on this button (default), the ellipses
    computed assuming a multivariate normal distribution are drawn in a
    score plot
-   Validation type: Internal validation to use, options are “Mfold”
    (default) or “Leave One Out”
-   Number of folds: Number of folds for Mfold validation method
    (default is 5). If the validation method is loo, this value will
    become to 1
-   Number of iterations for validation process: Number of iterations
    for the validation method selected

<img src="pix/splsda.png" width="80%"/>

**Equivalent function in POMA:**
`POMA::PomaMultivariate(method = "splsda")`.

#### Cluster Analysis

Cluster analysis is also a multivariate method like the previous ones.
However, it’s in a separate section only to make the app and the
analysis more understandable. POMAShiny allows users to compute easily a
cluster analysis using the *k*-means algorithm.

##### *k*-means

*k*-means is an unsupervised method that aims to assign each sample of
the study to one of *k* clusters based on the sample means and the
nearest cluster centroid. POMAShiny calclulates the optimum number of
clusters (*k*) using the elbow method. Different parameters are
available for the calculation and visualization of clusters.

-   Method: Distance used to calculate multi dimensional scaling (MDS)  
-   Number of clusters among which the optimal one will be selected: The
    total number of clusters to compute to select the optimal one. In
    POMAShiny, this value is selected using the “elbow” method
-   Number of clusters (*k*): Number of clusters that are calculated. By
    default this value is the optimal number of clusters computed by
    POMAShiny. However, by changing this value, the *k* selected by user
    is used
-   Show clusters: *k* different clusters are projected in the MDS plot.
    By turning off this button a simple MDS plot are displayed
-   Show labels: By turning on this button sample IDs are shown in the
    plot. If this option is enabled, an additional button is displayed:
    -   Show group: By turning on this option, sample IDs are replaced
        by group labels

<img src="pix/kmeans.png" width="80%"/>

**Equivalent function in POMA:** `POMA::PomaClust()`.

##### MDS (multi dimensional scaling)

Since *k*-means is a multivariate method, POMAShiny uses the two first
dimensions of a classical MDS to project the computed clusters. By
turning off the “Show clusters” button, users visualize a plain MDS
plot. Labeling options are the same for both scenarios.

Both two first dimensions of MDS and calculated *k* clusters are
available in the “Cluster Table” tab.

<img src="pix/mds.png" width="80%"/>

**Equivalent function in POMA:**
`POMA::PomaClust(show_clusters = FALSE)`.

#### Correlation Analysis

POMAShiny provides different options to conduct an accurate and
interactive correlation analysis. In the “Correlation parameters” menu
users can select the correlation method (pearson, spearman or kendall)
to be used for all available visualizations explained below.

##### Pairwise Correlation Scatterplot

POMAShiny provides a highly customizable and interactive scatterplot of
pairwise correlation between features. Here, users can select two
features and explore them in a very comfortable way, being able to
remove some points of the plot by clicking over, drawing a smooth line
based on a linear model, showing the sample IDs instead of points or
exploring and comparing pairwise correlations within study factorial
covariates.

<img src="pix/scatter.png" width="80%"/>

##### Pairwise Correlation Table

A table with all pairwise correlations in the data. This table can be
sorted by all different columns and it can be downloaded in different
formats.

**Equivalent function in POMA:** `POMA::PomaCorr()`

##### Correlogram

A global correlation plot or correlogram is provided in this tab. This
plot allows users to visualize all correlations in the data at once.
Users can control the label size by clicking in the upper left corner
menu.

<img src="pix/correlogram.png" width="80%"/>

**Equivalent function in POMA:** `POMA::PomaCorr()`

##### Correlation Network

POMAShiny offers a correlation network visualization, where correlations
between features can be observed in a very clear way. Only pairs of
features with a correlation absolute value over “Correlation Cutoff”
indicated in the upper left corner menu are shown.

<img src="pix/network.png" width="80%"/>

**Equivalent function in POMA:** `POMA::PomaCorr()`

##### Gaussian Graphical Models

POMAShiny provides an alternative method for correlation network
visualization. Estimation of gaussian graphical models through `glasso`
R package is provided in this tab. Users can define the regularizarion
parameter to estimate an sparse inverse correlation matrix using lasso
in the upper left corner menu.

<img src="pix/glasso.png" width="80%"/>

**Equivalent function in POMA:** `PomaCorr(corr_type = "glasso")`

#### Regularized Regression

POMAShiny offers three different wide used regularization methods both
for feature selection and prediction model creation purposes. These
methods are lasso, ridge regression and elasticnet. All of these methods
are based on penalized logistic regression and are therefore only
available for two-group studies. If the purpose is not predictive, users
can set the test parameter to zero. Otherwise, if the purpose is to
build a predictive model, users can select the proportion (%) of samples
that are used as a test set.

-   Test partition (%): Percentage of observations that are used as test
    set. These samples are used only to perform an external validation.
    If this value is set to zero, all samples are used to create the
    model and no external validation is computed
-   Internal CV folds: Number of folds for CV (default is 10). This
    value can be as large as the sample size (leave-one-out CV), it is
    not recommended for large datasets. Smallest value allowable 3  
-   Elasticnet Mixing Parameter (only for elasticnet): This value
    corresponds to the alpha (or penalty) parameter

<img src="pix/lasso.png" width="80%"/>

**Equivalent functions in POMA:** `POMA::PomaLasso(alpha = 1)` (lasso),
`POMA::PomaLasso(alpha = 0)` (ridge) and `POMA::PomaLasso(alpha = 0.5)`
(elasticnet; alpha range from \>0 to \<1).

#### Random Forest

Random forest is a widely used machine learning algorithm in different
omics for the purpose of creating prediction models. POMAShiny provides
a classification random forest algorithm designed to create prediction
models to discriminate between two or more study groups. Different
parameters are available in this panel:

-   Test partition (%): Percentage of observations that are used as test
    set. Default is 20% of observations. These samples are used only to
    perform an external validation
-   Number of trees: Number of trees to grow
-   Number of variables randomly sampled as candidates at each split
-   Node Size: Minimum size of terminal nodes
-   Number of Selected Features: Number of features that are shown in
    the Gini plot

<img src="pix/randomforest.png" width="80%"/>

**Equivalent function in POMA:** `POMA::PomaRandForest()`

#### Rank Products

The rank product is a biologically motivated test for the detection of
differential expressed/concentrated features in high throughput
experiments. It’s a non-parametric statistical method based on the ranks
of fold changes. Over the last years this methodology has become popular
in many omics fields such as transcriptomics, metabolomics and
proteomics.

Rank product test in POMAShiny skips the normalization and outlier
detection steps to avoid possible negative values generated in the
normalization process. Consequently, this method is based on the imputed
data and all samples will be used to perform the analysis. If the user
wants to remove some detected outliers from this test, it’s possible to
select all samples except the detected outliers in the Upload Data panel
-\> Target File tab table and repeat the imputation step.

<img src="pix/rank_prod.png" width="80%"/>

In the Rank Products panel, users can select if their data is paired or
not and the possibility to apply a log2 transformarion over each feature
(default). Also the method to perform the test (percentage of false
prediction or p-value) and the cutoff can be modulated by users. For
more details see
<a href="https://www.ncbi.nlm.nih.gov/pmc/articles/PMC5860065/"><i>Del
Carratore, F., Jankevics, A., Eisinga, R., Heskes, T., Hong, F.,
Breitling, and R. (2017) RankProd 2.0: a refactored Bioconductor package
for detecting differentially expressed features in molecular profiling
datasets. Bioinformatics, 33, 2774–2775.</i></a>

**Equivalent function in POMA:** `POMA::PomaRankProd()`.

#### Odds Ratio

In the Odds Ratio panel users can calculate the odds ratios (OR) ans its
confidence intervals based on a logistic regression model. Consequently,
this panel allows only two group datasets. By default, all OR are
computed. However, users can select specific features in “Select model
features” box.

To include confidence intervals in the plot switch on the “Show CI”
button and to include ALL covariates uploaded in the target file in the
logistic regression model and in the plot, switch on the “Include
covariates” button.

<img src="pix/odds.png" width="80%"/>

**Equivalent function in POMA:** `POMA::PomaOddsRatio()`.
