# Supplementary material for: POMAShiny: A user-friendly web-based workflow for metabolomics and proteomics data analysis
Source: PLoS Comput Biol. 2021 Jul 1;17(7):e1009148. doi: 10.1371/journal.pcbi.1009148 (PMC8279420; doi:10.1371/journal.pcbi.1009148)
Supplement: S1 Code — In addition to the source code, the archive file contains the documentation for the installation and usage of the app and the Dockerfile to create a Docker image of POMAShiny. (ZIP) [file pcbi.1009148.s001.zip › POMAShiny-1.2.0/app/mds/help.Rmd]

---
# title: "Help"
# date: '`r paste0("Last update: ", format(Sys.Date(), "%B %d, %Y"))`'
output: 
  md_document:
    variant: markdown_github
    toc: true
    toc_depth: 6
---

`r paste0("Last update: ", format(Sys.Date(), "%B %d, %Y"))`

### Upload Data Panel

In this panel users can upload their data to be analyzed in POMAShiny. Data format must be a CSV (*comma-separated-value*) file.

#### Target File

A .CSV with two mandatory columns + *n* optional covariates:

  - Each row denotes a sample (the same as in the features file)
  - First/Left-hand column must be sample IDs => red
  - Second/Left-hand column must be sample group/factor (e.g. treatment) => green
  - Covariates (optional): From the third column (included) users can also include several study covariates => purple

Once target file has been uploaded, users can select those rows that will be analyzed in the "Target File" panel. If any selection is done, only selected rows will be analyzed in POMAShiny, if not (default) all rows (samples) will be included in the analysis.

<img src="pix/target.png" width="80%"/>

#### Features File

A .CSV with *m* columns:

  - Each row denotes a sample and each column denotes a feature
  - First row must contain the feature names

<img src="pix/features.png" width="80%"/>

#### Grouping File (optional)

POMAShiny allows to combine features applying a summarization function to sets of features as defined by a "Grouping File" (example below). This feature is powered by the `MSnbase` R/Bioconductor package and it is very useful when the data contain different peptides of the same protein or different ions of the same compound, which is a common scenario in MS data analysis.

The grouping file must be a three-column CSV containing the original feature names (first column), the grouping factor (second column), and the new feature names (third column) **in the same order as Features File**. Read carefully the `MSnbase` package documentation for this function [here](https://lgatto.github.io/MSnbase/reference/combineFeatures.html).

An example of a grouping file required by POMAShiny is shown below:

<img src="pix/grouping_file.png" width="40%"/>

Here, features 1 and 2, and features 5 and 6 will be combined while features 3 and 4 will remain intact, according to the grouping factor (second column). The combination result is shown below:

<img src="pix/grouping.png" width="90%"/>

Five summarization methods are provided to do this process: "sum", "mean", "median", "robust", and "NTR". Once this process is complete, the coefficient of variation of combined features is shown as a downloadable table in the "Combined Features Coefficient of Variation" tab.

**NOTE:** Authors recommend to read carefully the [documentation](https://lgatto.github.io/MSnbase/reference/combineFeatures.html) and to check provided [example data](https://github.com/pcastellanoescuder/POMAShiny/tree/master/example_data) before use this feature.   

#### Exploratory report

After uploading the data **and clicking the "Submit" button**, POMAShiny allows users to generate an exploratory data analysis PDF report automatically by clicking the green button with the label "Exploratory report" in the top of the central panel. See a PDF report example [here](https://pcastellanoescuder.github.io/POMA/articles/POMA-eda.html).

#### Example data

POMAShiny includes two example datasets that are both freely available at https://www.metabolomicsworkbench.org. The first example dataset consists of a targeted metabolomics three-group study and the second example dataset consists of a targeted metabolomics two-group study. These two datasets allow users to explore all available functionalities in POMAShiny. Both dataset documentations are available at https://github.com/pcastellanoescuder/POMA.    

Alternatively, an example data (CSV format) including a grouping file is also provided in order to test the "Combine features" operation. These example data are available [here](https://github.com/pcastellanoescuder/POMAShiny/tree/master/example_data).  

**NOTE:** Once target and features files are uploaded and the desired rows are selected in the target file (if necessary), users must have to click the "Submit" button to continue with the analysis.

**Equivalent functions in POMA/MSnbase:** `POMA::PomaMSnSetClass()` (format data), `POMA::PomaEDA()` (automatic PDF report), and `MSnbase::combineFeatures()` (combine features).  

### Pre-processing Panel

#### Impute Values

Usually, metabolomics and proteomics data face with a high number of missing values, most of them due to low signal intensity of peaks. Missing value imputation process in POMAShiny is divided in three sequential steps:   

1. Distinguish between zeros and missing values. In case of the data have values of these two types users can distinguish or not between them. This option may be useful in experiments combining endogenous and exogenous features, as in this case the exogenous ones could be a real zero (absence) and the endogenous ones are unlikely to be real zeros.

2. Remove all features of the data that have more of a specific percentage (defined by user) of missing values in ALL study groups. By default this percentage is 20%.

3. Imputation. POMAShiny offers six different methods to impute missing values: 

  - replace missing values by zero
  - replace missing values by half of the minimum positive value in the original data (in each column)
  - replace missing values by the median of the column (feature)
  - replace missing values by the mean of the column (feature)
  - replace missing values by the minimum value in the column (feature)
  - replace missing values using KNN algorithm (default)   
  
<a href="https://onlinelibrary.wiley.com/doi/full/10.1002/elps.201500352"><i>Armitage, E. G., Godzien, J., Alonso‐Herranz, V., López‐Gonzálvez, Á., & Barbas, C. (2015). Missing value imputation strategies for metabolomics data. Electrophoresis, 36(24), 3050-3060.</i></a>     

**Equivalent function in POMA:** `POMA::PomaImpute()`.

#### Normalization

It's known that some factors can introduce variability in MS data. Even if the data have been generated under identical experimental conditions, this introduced variability can have a critical influence on the final statistical results, making normalization a key step in the workflow.

POMAShiny offers six different methods to normalize data:

  - Autoscaling 
  - Level scaling
  - Log scaling
  - Log transformation
  - Vast scaling
  - Log pareto scaling (default)

<a href="https://bmcgenomics.biomedcentral.com/articles/10.1186/1471-2164-7-142"><i>van den Berg, R. A., Hoefsloot, H. C., Westerhuis, J. A., Smilde, A. K., & van der Werf, M. J. (2006). Centering, scaling, and transformations: improving the biological information content of metabolomics data. BMC genomics, 7(1), 142.</i></a>    

Users can evaluate the normalization effects in the interactive boxplots located in the "Normalized Data" tab.   

<img src="pix/normalization.png" width="80%"/>

**Equivalent functions in POMA:** `POMA::PomaNorm()` (normalization) and `POMA::PomaBoxplots(group = "samples")` (boxplots).

#### Outlier Detection

POMAShiny allows the analysis of outliers by different plots and tables as well as the possibility to remove statistical outliers from the analysis using different customizable parameters.    

The method implemented in POMAShiny is based on the distances among observations (euclidean by default) and their distances to each group centroid in a two-dimensional space. Once this is computed, the classical univariate outlier detection formula _Q3 + x*IQR_ is used to detect multivariate group-dependant outliers using the computed distance to each group centroid.    

Select the method (distance), type and coefficient (_x_; the higher this value, the less sensitive the method is to outliers) to adapt the outlier detection method to your data. By switching the button "Show labels" all plots display automatically the sample IDs in the outlier detection plots.

  - Distances Polygon Plot: Group centroids and sample coordinates in a two-dimensionality space
  - Distances Boxplot: Boxplots of all computed distances to group centroid by group

<img src="pix/outliers.png" width="80%"/>

**NOTE:** If the "Remove outliers" button is turned on (default), all detected outliers are excluded from the analysis automatically. 

**Equivalent functions in POMA:** `POMA::PomaOutliers(do = "analyze")` (check outliers) and `POMA::PomaOutliers(do = "clean")` (remove outliers).

### EDA Panel

POMAShiny offers several interactive and highly modulable plots designed to facilitate the exploratory data analysis (EDA) process, giving a wide range of visualization options.    

#### Volcano Plot 

In this tab, users can explore their data in an interactive volcano plot. This plot is based on the results of a standard T-test which users can define if data are paired or not and if the study group variances are equal or not. This option is only available for two-group studies.       

POMAShiny interactive volcano plot gives users information about T-test significance and fold changes. log2 fold changes between groups are represented in the horizontal axis while -log10 T-test p-values are represented in the vertical axis.      

Users can select if raw p-values or adjusted (FDR) p-values are displayed. Other parameters as p-value threshold, log2 fold change threshold or x-axis range are available in the parameters menu.      

<img src="pix/volcano.png" width="80%"/> 

**Equivalent function in POMA:** `POMA::PomaVolcano()`.    

#### Boxplot

This tab provides a highly interactive boxplot of all data features groupped by their different study groups. Different visualization parameters are available in this tab:

  - Features to plot: By default this box is empty because all features are plotted. However, by selecting some specific features in this box, only these features are plotted   
  - Show points: By turning on this button, points corresponding to each sample are shown in each feature boxplots. If your data contain many features, this option can slow down the interactive visualization   
  - Split boxes: By default, boxplots of each feature are divided into the study groups. However, these boxplots can be overlapped by switching off this option   

<img src="pix/boxplot.png" width="80%"/> 

**Equivalent functions in POMA:** `POMA::PomaBoxplots(group = "features")` (all features) and `POMA::PomaBoxplots(group = "features", feature_name = c("XXX", "YYY", "ZZZ"))` (only features XXX, YYY and ZZZ).

#### Density Plot

POMAShiny provides an interactive density plot to explore all study group distributions (default). However, by turning off the "Plot groups" button, POMAShiny plots the feature distributions indicated by user instead study group distributions.      

<img src="pix/density.png" width="80%"/>    

**Equivalent functions in POMA:** `POMA::PomaDensity()` (study groups) and `POMA::PomaDensity(group = "features", feature_name = c("XXX", "YYY", "ZZZ"))` (only features XXX, YYY and ZZZ).     

#### Heatmap

In this panel POMAShiny offers a classical heatmap as well as a hierarchical clustering with a color stripe that corresponds to each sample group label. Users can display or not sample IDs (not recommended if _n_ is too large) and feature names (not recommended for too many features).       

<img src="pix/heatmap.png" width="80%"/> 

**Equivalent function in POMA:** `POMA::PomaHeatmap()`.  

### Statistical Analysis Panel

#### Univariate Analysis  

Univariate analysis is the simplest form of data analysis where the data being analyzed contains only one variable. Since it's a single variable it doesn't deal with causes or relationships.   

##### T-test

T-test is a parametric statistical hypothesis test in which the test statistic follows a Student's t-distribution under the null hypothesis. This analysis is used when you are comparing two groups. This test assumes the normal distribution of features. T-test results can be visualized in the volcano plot provided at EDA panel.      

  - Equal Variance (or pooled) T-test: The equal variance T-test is used when the variance of the two tested groups is similar.   
  - Unequal Variance T-test: The unequal variance T-test is used when the variance of the two tested groups is different (default). This test is also called Welch's T-test.   

  - Paired T Test: The paired T-test is performed when samples consist of matched pairs of similar units or when there are cases of repeated measures. This method can also applies on cases where the samples are related in some manner or have matching characteristics (default is that groups are not paired).   

**Equivalent function in POMA:** `POMA::Univariate(method = "ttest")`.

##### ANOVA

The analysis of variance (ANOVA) tests the hypothesis that the averages of two or more groups are the same. The ANOVA evaluates the importance of one or more factors when comparing the means of the response variable in the different levels of the factors. The null hypothesis states that all the means of the groups are the same while the alternative hypothesis states that at least one is different. ANOVA is a parametric method that assumes the normal distribution of features.   

If one or more covariates have been included in the target file, an analysis of covariance (ANCOVA) is performed automatically and the results are available at the "ANCOVA Results" tab. The ANCOVA is a general linear model which mix ANOVA and regression. ANCOVA evaluates whether the means of the groups are equal while statistically controlling the effects of other continuous variables that are not of primary interest (as group or treatment), known as covariates.   

**Equivalent functions in POMA:** `POMA::Univariate(method = "anova")` (ANOVA) and `POMA::Univariate(method = "anova", covariates = TRUE)` (ANCOVA).

#### Limma

Limma (Linear Models for Microarray Data) was created for the statistical analysis of gene expression experiments as microarrays. However, over the last years this method has been user in many other omics such as metabolomics or proteomics.     

Limma performs a single-sample T-test using an empirical Bayes method to borrow information between all features. This method _"leverages the highly parallel nature of features to borrow strength between the feature-wise models, allowing for different levels of variability between features and between samples, and making statistical conclusions more reliable when the number of samples is small"_. See <a href="https://academic.oup.com/nar/article/43/7/e47/2414268"><i>Ritchie, M. E., Phipson, B., Wu, D., Hu, Y., Law, C. W., Shi, W., & Smyth, G. K. (2015). limma powers differential expression analyses for RNA-sequencing and microarray studies. Nucleic acids research, 43(7), e47-e47.</i></a>.     

POMAShiny allows users to compute limma models and the possibility to adjust these models by different covariates (if they have been included in the target file). The POMAShiny limma results are displayed in an interactive volcano plot at Limma's "Volcano Plot" tab.    

<img src="pix/limma.png" width="80%"/>   

**Equivalent functions in POMA:** `POMA::PomaLimma()` (without covariates) and `POMA::PomaLimma(covariates = TRUE)` (with covariates).

##### Mann-Whitney U Test

Mann-Whitney U test is the non-parametric alternative test to the independent sample T-test. It's a non-parametric test that is used to compare two group means that come from the same population, and used to test whether two sample means are equal or not. Usually, the Mann-Whitney U test is used when the assumptions of the T-test are not met. When the study groups are paired, this test becomes a Wilcoxon signed-rank test.         

**Equivalent function in POMA:** `POMA::Univariate(method = "mann")`.

##### Kruskal Wallis Test

Kruskal-Wallis test is a non-parametric alternative to ANOVA. It is an extension of the Mann-Whitney U test for 3 or more groups. Kruskal-Wallis test does not assume normality in the data, as opposed to the traditional ANOVA.        

**Equivalent function in POMA:** `POMA::Univariate(method = "kruskal")`.

#### Multivariate Analysis

Unlike univariate methods, multivariate methods are focused in the study of more than one feature at a time. These type of approaches have been widely used because their informativeness. Since being more complex than conventional univariate statistics, these methods can provide information about the structure of the data and different internal relationships that would not be observed with univariate statistics. However, the interpretation of these type of analysis can be more complex.     

##### PCA (principal component analysis)

PCA is one of the most used methods for data dimension reduction. POMAShiny allows users to compute a PCA controlling different parameters:

  - Number of components: This number indicates the number of components that are calculated
  - Scale and Center: By default these parameters are disabled. If the data have been normalized
  - Show ellipses: By turning on this button, the ellipses computed assuming a multivariate normal distribution are drawn in a score plot and biplot

<img src="pix/pca.png" width="80%"/>   

**Equivalent function in POMA:** `POMA::PomaMultivariate(method = "pca")`.

##### PLS-DA (partial least squares discriminant analysis)

PLS-DA is a supervised method that uses the multiple linear regression method to find the direction of maximum covariance between the data and the sample group. POMAShiny allows users to compute a PLS-DA controlling different parameters:

  - Number of components: This number indicates the number of components that are calculated
  - VIP cutoff: This value indicates the variable importance in the projection (VIP) cutoff. Features shown in the VIP plot tab are based on this value. Only features with a VIP higher than this value are shown in the plot. This is a reactive option, it means that users doesn't have to recalculate a PLS-DA to change this value, it can be changed and the VIP plot are updated automatically without doing anything more
  - Show ellipses: By turning on this button (default), the ellipses computed assuming a multivariate normal distribution are drawn in a score plot
  - Validation type: Internal validation to use, options are "Mfold" (default) or "Leave One Out"
  - Number of folds: Number of folds for Mfold validation method (default is 5). If the validation method is loo, this value will become to 1
  - Number of iterations for validation process: Number of iterations for the validation method selected

<img src="pix/plsda.png" width="80%"/>      

**Equivalent function in POMA:** `POMA::PomaMultivariate(method = "plsda")`.

##### sPLS-DA (sparse partial least squares discriminant analysis)

Often, sPLS-DA method is used to classify samples (supervised analysis) and to select features. POMAShiny allows users to compute a sPLS-DA controlling different parameters:

  - Number of components: This number indicates the number of components that are calculated
  - Number of features: The number of features to keep in the model
  - Show ellipses: By turning on this button (default), the ellipses computed assuming a multivariate normal distribution are drawn in a score plot
  - Validation type: Internal validation to use, options are "Mfold" (default) or "Leave One Out"
  - Number of folds: Number of folds for Mfold validation method (default is 5). If the validation method is loo, this value will become to 1
  - Number of iterations for validation process: Number of iterations for the validation method selected

<img src="pix/splsda.png" width="80%"/>    

**Equivalent function in POMA:** `POMA::PomaMultivariate(method = "splsda")`.

#### Cluster Analysis 

Cluster analysis is also a multivariate method like the previous ones. However, it's in a separate section only to make the app and the analysis more understandable. POMAShiny allows users to compute easily a cluster analysis using the _k_-means algorithm.       

##### _k_-means

_k_-means is an unsupervised method that aims to assign each sample of the study to one of _k_ clusters based on the sample means and the nearest cluster centroid. POMAShiny calclulates the optimum number of clusters (_k_) using the elbow method. Different parameters are available for the calculation and visualization of clusters.

  - Method: Distance used to calculate multi dimensional scaling (MDS)    
  - Number of clusters among which the optimal one will be selected: The total number of clusters to compute to select the optimal one. In POMAShiny, this value is selected using the "elbow" method
  - Number of clusters (_k_): Number of clusters that are calculated. By default this value is the optimal number of clusters computed by POMAShiny. However, by changing this value, the _k_ selected by user is used 
  - Show clusters: _k_ different clusters are projected in the MDS plot. By turning off this button a simple MDS plot are displayed
  - Show labels: By turning on this button sample IDs are shown in the plot. If this option is enabled, an additional button is displayed:
    - Show group: By turning on this option, sample IDs are replaced by group labels

<img src="pix/kmeans.png" width="80%"/>    

**Equivalent function in POMA:** `POMA::PomaClust()`.

##### MDS (multi dimensional scaling)

Since _k_-means is a multivariate method, POMAShiny uses the two first dimensions of a classical MDS to project the computed clusters. By turning off the "Show clusters" button, users visualize a plain MDS plot. Labeling options are the same for both scenarios.    

Both two first dimensions of MDS and calculated _k_ clusters are available in the "Cluster Table" tab.    
    
<img src="pix/mds.png" width="80%"/>    

**Equivalent function in POMA:** `POMA::PomaClust(show_clusters = FALSE)`.

#### Correlation Analysis

POMAShiny provides different options to conduct an accurate and interactive correlation analysis. In the "Correlation parameters" menu users can select the correlation method (pearson, spearman or kendall) to be used for all available visualizations explained below.        

##### Pairwise Correlation Scatterplot

POMAShiny provides a highly customizable and interactive scatterplot of pairwise correlation between features. Here, users can select two features and explore them in a very comfortable way, being able to remove some points of the plot by clicking over, drawing a smooth line based on a linear model, showing the sample IDs instead of points or exploring and comparing pairwise correlations within study factorial covariates.     

<img src="pix/scatter.png" width="80%"/> 

##### Pairwise Correlation Table

A table with all pairwise correlations in the data. This table can be sorted by all different columns and it can be downloaded in different formats.    

**Equivalent function in POMA:** `POMA::PomaCorr()`

##### Correlogram

A global correlation plot or correlogram is provided in this tab. This plot allows users to visualize all correlations in the data at once. Users can control the label size by clicking in the upper left corner menu.   

<img src="pix/correlogram.png" width="80%"/> 

**Equivalent function in POMA:** `POMA::PomaCorr()`

##### Correlation Network

POMAShiny offers a correlation network visualization, where correlations between features can be observed in a very clear way. Only pairs of features with a correlation absolute value over "Correlation Cutoff" indicated in the upper left corner menu are shown.

<img src="pix/network.png" width="80%"/> 

**Equivalent function in POMA:** `POMA::PomaCorr()`

##### Gaussian Graphical Models

POMAShiny provides an alternative method for correlation network visualization. Estimation of gaussian graphical models through `glasso` R package is provided in this tab. Users can define the regularizarion parameter to estimate an sparse inverse correlation matrix using lasso in the upper left corner menu.        

<img src="pix/glasso.png" width="80%"/> 

**Equivalent function in POMA:** `PomaCorr(corr_type = "glasso")`

#### Regularized Regression

POMAShiny offers three different wide used regularization methods both for feature selection and prediction model creation purposes. These methods are lasso, ridge regression and elasticnet. All of these methods are based on penalized logistic regression and are therefore only available for two-group studies. If the purpose is not predictive, users can set the test parameter to zero. Otherwise, if the purpose is to build a predictive model, users can select the proportion (%) of samples that are used as a test set.     

- Test partition (%): Percentage of observations that are used as test set. These samples are used only to perform an external validation. If this value is set to zero, all samples are used to create the model and no external validation is computed
- Internal CV folds: Number of folds for CV (default is 10). This value can be as large as the sample size (leave-one-out CV), it is not recommended for large datasets. Smallest value allowable 3    
- Elasticnet Mixing Parameter (only for elasticnet): This value corresponds to the alpha (or penalty) parameter     

<img src="pix/lasso.png" width="80%"/>   

**Equivalent functions in POMA:** `POMA::PomaLasso(alpha = 1)` (lasso), `POMA::PomaLasso(alpha = 0)` (ridge) and `POMA::PomaLasso(alpha = 0.5)` (elasticnet; alpha range from >0 to <1).

#### Random Forest

Random forest is a widely used machine learning algorithm in different omics for the purpose of creating prediction models. POMAShiny provides a classification random forest algorithm designed to create prediction models to discriminate between two or more study groups. Different parameters are available in this panel:   

  - Test partition (%): Percentage of observations that are used as test set. Default is 20% of observations. These samples are used only to perform an external validation
  - Number of trees: Number of trees to grow
  - Number of variables randomly sampled as candidates at each split
  - Node Size: Minimum size of terminal nodes
  - Number of Selected Features: Number of features that are shown in the Gini plot  

<img src="pix/randomforest.png" width="80%"/>      

**Equivalent function in POMA:** `POMA::PomaRandForest()`

#### Rank Products

The rank product is a biologically motivated test for the detection of differential expressed/concentrated features in high throughput experiments. It's a non-parametric statistical method based on the ranks of fold changes. Over the last years this methodology has become popular in many omics fields such as transcriptomics, metabolomics and proteomics.    

Rank product test in POMAShiny skips the normalization and outlier detection steps to avoid possible negative values generated in the normalization process. Consequently, this method is based on the imputed data and all samples will be used to perform the analysis. If the user wants to remove some detected outliers from this test, it's possible to select all samples except the detected outliers in the Upload Data panel -> Target File tab table and repeat the imputation step.       

<img src="pix/rank_prod.png" width="80%"/>   

In the Rank Products panel, users can select if their data is paired or not and the possibility to apply a log2 transformarion over each feature (default). Also the method to perform the test (percentage of false prediction or p-value) and the cutoff can be modulated by users. For more details see <a href="https://www.ncbi.nlm.nih.gov/pmc/articles/PMC5860065/"><i>Del Carratore, F., Jankevics, A., Eisinga, R., Heskes, T., Hong, F.,
Breitling, and R. (2017) RankProd 2.0: a refactored Bioconductor package for detecting differentially expressed features in molecular profiling datasets. Bioinformatics, 33, 2774–2775.</i></a>      

**Equivalent function in POMA:** `POMA::PomaRankProd()`.   

#### Odds Ratio

In the Odds Ratio panel users can calculate the odds ratios (OR) ans its confidence intervals based on a logistic regression model. Consequently, this panel allows only two group datasets. By default, all OR are computed. However, users can select specific features in "Select model features" box.      

To include confidence intervals in the plot switch on the "Show CI" button and to include ALL covariates uploaded in the target file in the logistic regression model and in the plot, switch on the "Include covariates" button.      

<img src="pix/odds.png" width="80%"/>     

**Equivalent function in POMA:** `POMA::PomaOddsRatio()`.     
