# Supplementary material for: POMAShiny: A user-friendly web-based workflow for metabolomics and proteomics data analysis
Source: PLoS Comput Biol. 2021 Jul 1;17(7):e1009148. doi: 10.1371/journal.pcbi.1009148 (PMC8279420; doi:10.1371/journal.pcbi.1009148)
Supplement: S1 Code — In addition to the source code, the archive file contains the documentation for the installation and usage of the app and the Dockerfile to create a Docker image of POMAShiny. (ZIP) [file pcbi.1009148.s001.zip › POMAShiny-1.2.0/app/mds/tutorial.md]

# Video Tutorials

### 1) Two group analysis

##### Targeted LC/MS of urine from boys with Duchenne Muscular Dystrophy and controls (example data ST000336)

<iframe width="560" height="315" src="https://www.youtube.com/embed/XXXXXX" frameborder="0" allow="accelerometer; autoplay; encrypted-media; gyroscope; picture-in-picture" allowfullscreen></iframe> 

### 2) More than two group analysis

##### Colorectal Cancer Detection Using Targeted Serum Metabolic Profiling (example data ST000284)

<iframe width="560" height="315" src="https://www.youtube.com/embed/XXXXXX" frameborder="0" allow="accelerometer; autoplay; encrypted-media; gyroscope; picture-in-picture" allowfullscreen></iframe> 
