# Supplementary material for: POMAShiny: A user-friendly web-based workflow for metabolomics and proteomics data analysis
Source: PLoS Comput Biol. 2021 Jul 1;17(7):e1009148. doi: 10.1371/journal.pcbi.1009148 (PMC8279420; doi:10.1371/journal.pcbi.1009148)
Supplement: S1 Code — In addition to the source code, the archive file contains the documentation for the installation and usage of the app and the Dockerfile to create a Docker image of POMAShiny. (ZIP) [file pcbi.1009148.s001.zip › POMAShiny-1.2.0/app/mds/poma.md]

# POMA R/Bioconductor Package

POMAShiny is based on POMA R/Bioconductor package. POMA introduces a structured, reproducible and easy-to-use workflow for the visualization, pre-processing, exploration and statistical analysis of metabolomics and proteomics data. The main aim of POMA is to enable a flexible data cleaning and statistical analysis processes in one comprehensible and user-friendly R package. This package uses the standardized _MSnbase_ R package data structures, to achieve the maximum flexibility and reproducibility and makes POMA compatible with other Bioconductor packages. To get an overview of the package, see the POMA workflow vignette at https://pcastellanoescuder.github.io/POMA/articles/POMA-demo.html.

  - POMA website: <https://pcastellanoescuder.github.io/POMA/>
  - POMA source code: <https://github.com/pcastellanoescuder/POMA>
  - POMA Bioconductor page: <https://bioconductor.org/packages/release/bioc/html/POMA.html>

### Citation

Castellano-Escuder P, Andrés-Lacueva C, Sánchez-Pla A (2021). POMA: User-friendly Workflow for Metabolomics and Proteomics Data Analysis. R package version 1.1.10, https://github.com/pcastellanoescuder/POMA. DOI: 10.18129/B9.bioc.POMA
