# Supplementary material for: POMAShiny: A user-friendly web-based workflow for metabolomics and proteomics data analysis
Source: PLoS Comput Biol. 2021 Jul 1;17(7):e1009148. doi: 10.1371/journal.pcbi.1009148 (PMC8279420; doi:10.1371/journal.pcbi.1009148)
Supplement: S2 Code — In addition to the source code, the archive file contains the documentation of POMA and test data sets provided in POMAShiny. (ZIP) [file pcbi.1009148.s002.zip]

Archive with 190 entries (178 files):
- POMA-1.0.0/
- __MACOSX/._POMA-1.0.0
- POMA-1.0.0/man/
- __MACOSX/POMA-1.0.0/._man
- POMA-1.0.0/.Rbuildignore
- __MACOSX/POMA-1.0.0/._.Rbuildignore
- POMA-1.0.0/CODE_OF_CONDUCT.md
- __MACOSX/POMA-1.0.0/._CODE_OF_CONDUCT.md
- POMA-1.0.0/vignettes/
- __MACOSX/POMA-1.0.0/._vignettes
- POMA-1.0.0/LICENSE.md
- __MACOSX/POMA-1.0.0/._LICENSE.md
- POMA-1.0.0/codecov.yml
- __MACOSX/POMA-1.0.0/._codecov.yml
- POMA-1.0.0/_pkgdown.yml
- __MACOSX/POMA-1.0.0/.__pkgdown.yml
- POMA-1.0.0/NEWS.md
- __MACOSX/POMA-1.0.0/._NEWS.md
- POMA-1.0.0/tests/
- __MACOSX/POMA-1.0.0/._tests
- POMA-1.0.0/R/
- __MACOSX/POMA-1.0.0/._R
- POMA-1.0.0/NAMESPACE
- __MACOSX/POMA-1.0.0/._NAMESPACE
- POMA-1.0.0/README.md
- __MACOSX/POMA-1.0.0/._README.md
- POMA-1.0.0/appveyor.yml
- __MACOSX/POMA-1.0.0/._appveyor.yml
- POMA-1.0.0/DESCRIPTION
- __MACOSX/POMA-1.0.0/._DESCRIPTION
- POMA-1.0.0/.gitignore
- __MACOSX/POMA-1.0.0/._.gitignore
- POMA-1.0.0/.github/
- __MACOSX/POMA-1.0.0/._.github
- POMA-1.0.0/inst/
- __MACOSX/POMA-1.0.0/._inst
- POMA-1.0.0/data/
- __MACOSX/POMA-1.0.0/._data
- POMA-1.0.0/README.Rmd
- __MACOSX/POMA-1.0.0/._README.Rmd
- POMA-1.0.0/.travis.yml
- __MACOSX/POMA-1.0.0/._.travis.yml
- POMA-1.0.0/man/PomaEDA.Rd
- __MACOSX/POMA-1.0.0/man/._PomaEDA.Rd
- POMA-1.0.0/man/PomaLimma.Rd
- __MACOSX/POMA-1.0.0/man/._PomaLimma.Rd
- POMA-1.0.0/man/PomaUnivariate.Rd
- __MACOSX/POMA-1.0.0/man/._PomaUnivariate.Rd
- POMA-1.0.0/man/pipe.Rd
- __MACOSX/POMA-1.0.0/man/._pipe.Rd
- POMA-1.0.0/man/PomaCorr.Rd
- __MACOSX/POMA-1.0.0/man/._PomaCorr.Rd
- POMA-1.0.0/man/PomaVolcano.Rd
- __MACOSX/POMA-1.0.0/man/._PomaVolcano.Rd
- POMA-1.0.0/man/PomaLasso.Rd
- __MACOSX/POMA-1.0.0/man/._PomaLasso.Rd
- POMA-1.0.0/man/PomaBoxplots.Rd
- __MACOSX/POMA-1.0.0/man/._PomaBoxplots.Rd
- POMA-1.0.0/man/PomaHeatmap.Rd
- __MACOSX/POMA-1.0.0/man/._PomaHeatmap.Rd
- POMA-1.0.0/man/PomaMultivariate.Rd
- __MACOSX/POMA-1.0.0/man/._PomaMultivariate.Rd
- POMA-1.0.0/man/PomaOddsRatio.Rd
- __MACOSX/POMA-1.0.0/man/._PomaOddsRatio.Rd
- POMA-1.0.0/man/PomaOutliers.Rd
- __MACOSX/POMA-1.0.0/man/._PomaOutliers.Rd
- POMA-1.0.0/man/PomaNorm.Rd
- __MACOSX/POMA-1.0.0/man/._PomaNorm.Rd
- POMA-1.0.0/man/st000336.Rd
- __MACOSX/POMA-1.0.0/man/._st000336.Rd
- POMA-1.0.0/man/PomaImpute.Rd
- __MACOSX/POMA-1.0.0/man/._PomaImpute.Rd
- POMA-1.0.0/man/PomaClust.Rd
- __MACOSX/POMA-1.0.0/man/._PomaClust.Rd
- POMA-1.0.0/man/PomaRankProd.Rd
- __MACOSX/POMA-1.0.0/man/._PomaRankProd.Rd
- POMA-1.0.0/man/figures/
- __MACOSX/POMA-1.0.0/man/._figures
- POMA-1.0.0/man/st000284.Rd
- __MACOSX/POMA-1.0.0/man/._st000284.Rd
- POMA-1.0.0/man/PomaDensity.Rd
- __MACOSX/POMA-1.0.0/man/._PomaDensity.Rd
- POMA-1.0.0/man/PomaMSnSetClass.Rd
- __MACOSX/POMA-1.0.0/man/._PomaMSnSetClass.Rd
- POMA-1.0.0/man/PomaRandForest.Rd
- __MACOSX/POMA-1.0.0/man/._PomaRandForest.Rd
- POMA-1.0.0/vignettes/POMA.bib
- __MACOSX/POMA-1.0.0/vignettes/._POMA.bib
- POMA-1.0.0/vignettes/POMA-demo.Rmd
- __MACOSX/POMA-1.0.0/vignettes/._POMA-demo.Rmd
- POMA-1.0.0/vignettes/.gitignore
- __MACOSX/POMA-1.0.0/vignettes/._.gitignore
- POMA-1.0.0/vignettes/POMA-eda.Rmd
- __MACOSX/POMA-1.0.0/vignettes/._POMA-eda.Rmd
- POMA-1.0.0/vignettes/POMA-normalization.Rmd
- __MACOSX/POMA-1.0.0/vignettes/._POMA-normalization.Rmd
- POMA-1.0.0/tests/testthat/
- __MACOSX/POMA-1.0.0/tests/._testthat
- POMA-1.0.0/tests/testthat.R
- __MACOSX/POMA-1.0.0/tests/._testthat.R
- POMA-1.0.0/R/PomaUnivariate.R
- __MACOSX/POMA-1.0.0/R/._PomaUnivariate.R
- POMA-1.0.0/R/PomaMSnSetClass.R
- __MACOSX/POMA-1.0.0/R/._PomaMSnSetClass.R
- POMA-1.0.0/R/PomaHeatmap.R
- __MACOSX/POMA-1.0.0/R/._PomaHeatmap.R
- POMA-1.0.0/R/PomaClust.R
- __MACOSX/POMA-1.0.0/R/._PomaClust.R
- POMA-1.0.0/R/PomaMultivariate.R
- __MACOSX/POMA-1.0.0/R/._PomaMultivariate.R
- POMA-1.0.0/R/data.R
- __MACOSX/POMA-1.0.0/R/._data.R
- POMA-1.0.0/R/PomaOddsRatio.R
- __MACOSX/POMA-1.0.0/R/._PomaOddsRatio.R
- POMA-1.0.0/R/PomaLimma.R
- __MACOSX/POMA-1.0.0/R/._PomaLimma.R
- POMA-1.0.0/R/PomaVolcano.R
- __MACOSX/POMA-1.0.0/R/._PomaVolcano.R
- POMA-1.0.0/R/PomaImpute.R
- __MACOSX/POMA-1.0.0/R/._PomaImpute.R
- POMA-1.0.0/R/PomaRandForest.R
- __MACOSX/POMA-1.0.0/R/._PomaRandForest.R
- POMA-1.0.0/R/PomaCorr.R
- __MACOSX/POMA-1.0.0/R/._PomaCorr.R
- POMA-1.0.0/R/PomaRankProd.R
- __MACOSX/POMA-1.0.0/R/._PomaRankProd.R
- POMA-1.0.0/R/utils-pipe.R
- __MACOSX/POMA-1.0.0/R/._utils-pipe.R
- POMA-1.0.0/R/PomaBoxplots.R
- __MACOSX/POMA-1.0.0/R/._PomaBoxplots.R
- POMA-1.0.0/R/PomaOutliers.R
- __MACOSX/POMA-1.0.0/R/._PomaOutliers.R
- POMA-1.0.0/R/zzz.R
- __MACOSX/POMA-1.0.0/R/._zzz.R
- POMA-1.0.0/R/PomaNorm.R
- __MACOSX/POMA-1.0.0/R/._PomaNorm.R
- POMA-1.0.0/R/PomaEDA.R
- __MACOSX/POMA-1.0.0/R/._PomaEDA.R
- POMA-1.0.0/R/PomaDensity.R
- __MACOSX/POMA-1.0.0/R/._PomaDensity.R
- POMA-1.0.0/R/PomaLasso.R
- __MACOSX/POMA-1.0.0/R/._PomaLasso.R
- POMA-1.0.0/.github/workflows/
- __MACOSX/POMA-1.0.0/.github/._workflows
- POMA-1.0.0/inst/rmd/
- __MACOSX/POMA-1.0.0/inst/._rmd
- POMA-1.0.0/data/st000336.rda
- __MACOSX/POMA-1.0.0/data/._st000336.rda
- POMA-1.0.0/data/st000284.rda
- __MACOSX/POMA-1.0.0/data/._st000284.rda
- POMA-1.0.0/man/figures/logo.png
- __MACOSX/POMA-1.0.0/man/figures/._logo.png
- POMA-1.0.0/tests/testthat/test-PomaMSnSetClass.R
- __MACOSX/POMA-1.0.0/tests/testthat/._test-PomaMSnSetClass.R
- POMA-1.0.0/tests/testthat/test-PomaDensity.R
- __MACOSX/POMA-1.0.0/tests/testthat/._test-PomaDensity.R
- POMA-1.0.0/tests/testthat/test-PomaOddsRatio.R
- __MACOSX/POMA-1.0.0/tests/testthat/._test-PomaOddsRatio.R
- POMA-1.0.0/tests/testthat/test-PomaRankProd.R
- __MACOSX/POMA-1.0.0/tests/testthat/._test-PomaRankProd.R
- POMA-1.0.0/tests/testthat/test-PomaLasso.R
- __MACOSX/POMA-1.0.0/tests/testthat/._test-PomaLasso.R
- POMA-1.0.0/tests/testthat/test-PomaUnivariate.R
- __MACOSX/POMA-1.0.0/tests/testthat/._test-PomaUnivariate.R
- POMA-1.0.0/tests/testthat/test-PomaVolcano.R
- __MACOSX/POMA-1.0.0/tests/testthat/._test-PomaVolcano.R
- POMA-1.0.0/tests/testthat/test-PomaOutliers.R
- __MACOSX/POMA-1.0.0/tests/testthat/._test-PomaOutliers.R
- POMA-1.0.0/tests/testthat/test-PomaBoxplots.R
- __MACOSX/POMA-1.0.0/tests/testthat/._test-PomaBoxplots.R
- POMA-1.0.0/tests/testthat/test-PomaClust.R
- __MACOSX/POMA-1.0.0/tests/testthat/._test-PomaClust.R
- POMA-1.0.0/tests/testthat/test-PomaCorr.R
- __MACOSX/POMA-1.0.0/tests/testthat/._test-PomaCorr.R
- POMA-1.0.0/tests/testthat/test-PomaHeatmap.R
- __MACOSX/POMA-1.0.0/tests/testthat/._test-PomaHeatmap.R
- POMA-1.0.0/tests/testthat/test-PomaLimma.R
- __MACOSX/POMA-1.0.0/tests/testthat/._test-PomaLimma.R
- POMA-1.0.0/tests/testthat/test-PomaMultivariate.R
- __MACOSX/POMA-1.0.0/tests/testthat/._test-PomaMultivariate.R
- POMA-1.0.0/tests/testthat/test-PomaRandForest.R
- __MACOSX/POMA-1.0.0/tests/testthat/._test-PomaRandForest.R
- POMA-1.0.0/tests/testthat/test-PomaNorm.R
- __MACOSX/POMA-1.0.0/tests/testthat/._test-PomaNorm.R
- POMA-1.0.0/tests/testthat/test-PomaImpute.R
- __MACOSX/POMA-1.0.0/tests/testthat/._test-PomaImpute.R
- POMA-1.0.0/.github/workflows/R-CMD-check.yml
- __MACOSX/POMA-1.0.0/.github/workflows/._R-CMD-check.yml
- POMA-1.0.0/inst/rmd/POMA_EDA_report.Rmd
- __MACOSX/POMA-1.0.0/inst/rmd/._POMA_EDA_report.Rmd
