# Supplementary material for: POMAShiny: A user-friendly web-based workflow for metabolomics and proteomics data analysis
Source: PLoS Comput Biol. 2021 Jul 1;17(7):e1009148. doi: 10.1371/journal.pcbi.1009148 (PMC8279420; doi:10.1371/journal.pcbi.1009148)
Supplement: S2 Code — In addition to the source code, the archive file contains the documentation of POMA and test data sets provided in POMAShiny. (ZIP) [file pcbi.1009148.s002.zip › POMA-1.0.0/_pkgdown.yml]

authors:
  Pol Castellano Escuder:
    href: https://pcastellanoescuder.github.io

template:
  params:
    bootswatch: spacelab

navbar:
  structure:
    left:
    - home
    - reference
    - articles
    - news
    right: github
  components:
    home:
      icon: fa-home fa-lg
      href: index.html
    reference:
      text: Reference
      href: reference/index.html
    articles:
      text: Articles
      menu:
      - text: |
          POMA Workflow
        href: articles/POMA-demo.html
      - text: |
          POMA Normalization
        href: articles/POMA-normalization.html
      - text: |
          POMA EDA Example
        href: articles/POMA-eda.html
    news:
      text: Changelog
      href: news/index.html
    github:
      icon: fab fa-github fa-lg
      href: https://github.com/pcastellanoescuder/POMA
      
