# Supplementary material for: POMAShiny: A user-friendly web-based workflow for metabolomics and proteomics data analysis
Source: PLoS Comput Biol. 2021 Jul 1;17(7):e1009148. doi: 10.1371/journal.pcbi.1009148 (PMC8279420; doi:10.1371/journal.pcbi.1009148)
Supplement: S2 Code — In addition to the source code, the archive file contains the documentation of POMA and test data sets provided in POMAShiny. (ZIP) [file pcbi.1009148.s002.zip › POMA-1.0.0/NAMESPACE]

# Generated by roxygen2: do not edit by hand

export("%>%")
export(PomaBoxplots)
export(PomaClust)
export(PomaCorr)
export(PomaDensity)
export(PomaEDA)
export(PomaHeatmap)
export(PomaImpute)
export(PomaLasso)
export(PomaLimma)
export(PomaMSnSetClass)
export(PomaMultivariate)
export(PomaNorm)
export(PomaOddsRatio)
export(PomaOutliers)
export(PomaRandForest)
export(PomaRankProd)
export(PomaUnivariate)
export(PomaVolcano)
import(e1071)
import(ggplot2)
import(ggraph)
import(knitr)
import(patchwork)
importFrom(Biobase,exprs)
importFrom(Biobase,featureNames)
importFrom(Biobase,pData)
importFrom(Biobase,sampleNames)
importFrom(Biobase,varLabels)
importFrom(ComplexHeatmap,Heatmap)
importFrom(ComplexHeatmap,HeatmapAnnotation)
importFrom(MSnbase,MSnSet)
importFrom(RankProd,RankProducts)
importFrom(RankProd,topGene)
importFrom(broom,glance)
importFrom(broom,tidy)
importFrom(caret,confusionMatrix)
importFrom(clisymbols,symbol)
importFrom(crayon,blue)
importFrom(crayon,red)
importFrom(dplyr,arrange)
importFrom(dplyr,bind_cols)
importFrom(dplyr,bind_rows)
importFrom(dplyr,desc)
importFrom(dplyr,do)
importFrom(dplyr,filter)
importFrom(dplyr,group_by)
importFrom(dplyr,mutate)
importFrom(dplyr,mutate_at)
importFrom(dplyr,rename)
importFrom(dplyr,select)
importFrom(dplyr,slice)
importFrom(dplyr,vars)
importFrom(ggcorrplot,ggcorrplot)
importFrom(ggplot2,theme_bw)
importFrom(ggrepel,geom_label_repel)
importFrom(glasso,glasso)
importFrom(glmnet,cv.glmnet)
importFrom(impute,impute.knn)
importFrom(limma,contrasts.fit)
importFrom(limma,eBayes)
importFrom(limma,lmFit)
importFrom(limma,makeContrasts)
importFrom(limma,topTable)
importFrom(magrittr,"%>%")
importFrom(mixOmics,pca)
importFrom(mixOmics,perf)
importFrom(mixOmics,plsda)
importFrom(mixOmics,selectVar)
importFrom(mixOmics,splsda)
importFrom(mixOmics,tune.splsda)
importFrom(mixOmics,vip)
importFrom(plotly,ggplotly)
importFrom(randomForest,importance)
importFrom(randomForest,randomForest)
importFrom(randomForest,rfImpute)
importFrom(reshape2,melt)
importFrom(rmarkdown,render)
importFrom(tibble,column_to_rownames)
importFrom(tibble,remove_rownames)
importFrom(tibble,rownames_to_column)
importFrom(tidyr,drop_na)
importFrom(vegan,betadisper)
