# Supplementary material for: POMAShiny: A user-friendly web-based workflow for metabolomics and proteomics data analysis
Source: PLoS Comput Biol. 2021 Jul 1;17(7):e1009148. doi: 10.1371/journal.pcbi.1009148 (PMC8279420; doi:10.1371/journal.pcbi.1009148)
Supplement: S2 Code — In addition to the source code, the archive file contains the documentation of POMA and test data sets provided in POMAShiny. (ZIP) [file pcbi.1009148.s002.zip › POMA-1.0.0/DESCRIPTION]

Package: POMA
Title: User-friendly Workflow for Pre-processing and Statistical Analysis of Mass Spectrometry Data   
Version: 1.0.0
Authors@R: 
    c(person(given = "Pol",
             family = "Castellano-Escuder",
             role = c("aut", "cre"),
             email = "polcaes@gmail.com",
             comment = c(ORCID = "0000-0001-6466-877X")),
      person(given = "Raúl",
             family = "González-Domínguez",
             role = "aut",
             email = "raul.gonzalez@ub.edu",
             comment = c(ORCID = "0000-0002-7640-8833")),
      person(given = "Cristina",
             family = "Andrés-Lacueva",
             role = "aut",
             email = "candres@ub.edu",
             comment = c(ORCID = "0000-0002-8494-4978")),
      person(given = "Alex",
             family = "Sánchez-Pla",
             role = "aut",
             email = "asanchez@ub.edu",
             comment = c(ORCID = "0000-0002-8673-7737")))
Description: 
    POMA introduces a structured, reproducible and easy-to-use workflow for the visualization, pre-processing, 
    exploratory and statistical analysis of mass spectrometry data. The main aim of POMA is to enable a flexible 
    data cleaning and statistical analysis processes in one comprehensible and user-friendly R package. This package also 
    has a Shiny app version that implements all POMA functions. See https://github.com/pcastellanoescuder/POMAShiny.
License: GPL-3
Encoding: UTF-8
LazyData: true
biocViews:
    MassSpectrometry, Metabolomics, Proteomics, Software, Visualization,
    Preprocessing, Normalization, ReportWriting
Imports:
    Biobase,
    broom,
    caret,
    clisymbols,
    ComplexHeatmap,
    crayon,
    dplyr,
    e1071,
    ggcorrplot,
    ggplot2,
    ggraph,
    ggrepel,
    glasso (>= 1.11),
    glmnet,
    impute,
    knitr,
    limma,
    magrittr,
    mixOmics,
    MSnbase (>= 2.12),
    patchwork,
    plotly,
    qpdf,
    randomForest,
    RankProd (>= 3.14),
    reshape2,
    rmarkdown,
    tibble,
    tidyr,
    vegan
Suggests: 
    BiocStyle,
    covr,
    tidyverse,
    testthat (>= 2.3.2)
Roxygen: list(markdown = TRUE)
RoxygenNote: 7.1.1
Depends: R (>= 4.0)
VignetteBuilder: knitr
URL: https://github.com/pcastellanoescuder/POMA
BugReports: https://github.com/pcastellanoescuder/POMA/issues
