# Supplementary material for: POMAShiny: A user-friendly web-based workflow for metabolomics and proteomics data analysis
Source: PLoS Comput Biol. 2021 Jul 1;17(7):e1009148. doi: 10.1371/journal.pcbi.1009148 (PMC8279420; doi:10.1371/journal.pcbi.1009148)
Supplement: S2 Code — In addition to the source code, the archive file contains the documentation of POMA and test data sets provided in POMAShiny. (ZIP) [file pcbi.1009148.s002.zip › POMA-1.0.0/README.Rmd]

---
output: github_document
---

# POMA <img src='man/figures/logo.png' align="right" height="139" />

  <!-- badges: start -->
  
  [![Lifecycle: stable](https://img.shields.io/badge/lifecycle-stable-brightgreen.svg)](https://www.tidyverse.org/lifecycle/#stable)
  [![Build Status](https://travis-ci.org/pcastellanoescuder/POMA.svg?branch=master)](https://travis-ci.org/pcastellanoescuder/POMA)
  [![AppVeyor build status](https://ci.appveyor.com/api/projects/status/github/pcastellanoescuder/POMA?branch=master&svg=true)](https://ci.appveyor.com/project/pcastellanoescuder/POMA)
  [![Actions Status](https://github.com/pcastellanoescuder/POMA/workflows/R-CMD-check/badge.svg)](https://github.com/pcastellanoescuder/POMA/actions)
  [![Bioc Status](https://bioconductor.org/shields/build/devel/bioc/POMA.svg)](https://bioconductor.org/checkResults/devel/bioc-LATEST/POMA/)
  [![Codecov test coverage](https://codecov.io/gh/pcastellanoescuder/POMA/branch/master/graph/badge.svg)](https://codecov.io/gh/pcastellanoescuder/POMA?branch=master)
  [![Last Commit](https://img.shields.io/github/last-commit/pcastellanoescuder/POMA.svg)](https://github.com/pcastellanoescuder/POMA/commits/master)
  [![License: GPL v3](https://img.shields.io/badge/License-GPLv3-blue.svg)](https://www.gnu.org/licenses/gpl-3.0)
  
  <!-- badges: end -->

[**POMA**](http://pcastellanoescuder.github.io/POMA/) introduces a structured, reproducible and easy-to-use workflow for the visualization, pre-processing, exploratory and statistical analysis of mass spectrometry data. The main aim of `POMA` is to enable a flexible data cleaning and statistical analysis processes in one comprehensible and user-friendly R package. This package uses the standardized [**MSnbase**](http://lgatto.github.io/MSnbase/) data structures, developed by [Laurent Gatto](http://lgatto.github.io/), to achieve the maximum flexibility and reproducibility and makes `POMA` compatible with other [Bioconductor](https://bioconductor.org) packages.     

`POMA` also has two different Shiny app modules both for Exploratory Data Analysis and Statistical Analysis that implement all `POMA` functions in two user-friendly web interfaces.     

  - **POMAShiny**: Shiny version of this package. https://github.com/pcastellanoescuder/POMAShiny  
  - **POMAcounts**: Shiny version for mass spectrometry spectral counts data based on [Bioconductor](https://bioconductor.org) packages [msmsEDA](https://bioconductor.org/packages/release/bioc/html/msmsEDA.html) and [msmsTests](https://bioconductor.org/packages/release/bioc/html/msmsTests.html). https://github.com/pcastellanoescuder/POMAcounts   
   
The [github page](https://github.com/pcastellanoescuder/POMA) is for active development, issue tracking and forking/pulling purposes. To get an overview of the package, see the [*POMA Workflow*](https://pcastellanoescuder.github.io/POMA/articles/POMA-demo.html) vignette.     

## Installation

To install Bioconductor version:

```{r, eval = FALSE}
# install.packages("BiocManager")
BiocManager::install("POMA")
```

If you need the GitHub version (not recommended unless you know what you are doing), use:

```{r, eval = FALSE}
# install.packages("devtools")
devtools::install_github("pcastellanoescuder/POMA")
```

## Code of Conduct

Please note that the 'POMA' project is released with a [Contributor Code of Conduct](https://pcastellanoescuder.github.io/POMA/CODE_OF_CONDUCT.html). By contributing to this project, you agree to abide by its terms.  
