# Supplementary material for: POMAShiny: A user-friendly web-based workflow for metabolomics and proteomics data analysis
Source: PLoS Comput Biol. 2021 Jul 1;17(7):e1009148. doi: 10.1371/journal.pcbi.1009148 (PMC8279420; doi:10.1371/journal.pcbi.1009148)
Supplement: S2 Code — In addition to the source code, the archive file contains the documentation of POMA and test data sets provided in POMAShiny. (ZIP) [file pcbi.1009148.s002.zip › POMA-1.0.0/man/PomaUnivariate.Rd]

% Generated by roxygen2: do not edit by hand
% Please edit documentation in R/PomaUnivariate.R
\name{PomaUnivariate}
\alias{PomaUnivariate}
\title{Univariate Statistical Methods for Mass Spectrometry Data}
\usage{
PomaUnivariate(
  data,
  covariates = FALSE,
  method = "ttest",
  paired = FALSE,
  var_equal = FALSE,
  adjust = "fdr"
)
}
\arguments{
\item{data}{A MSnSet object. First \code{pData} column must be the subject group/type.}

\item{covariates}{Logical. If it's set to \code{TRUE} all metadata variables stored in \code{pData} will be used as covariables. Default = FALSE.}

\item{method}{Univariate statistical method. Options are: "ttest", "anova", "mann" and "kruskal".}

\item{paired}{Logical that indicates if the data is paired or not.}

\item{var_equal}{Logical that indicates if the data variance is equal or not.}

\item{adjust}{Multiple comparisons correction method. Options are: "fdr", "holm", "hochberg", "hommel", "bonferroni", "BH" and "BY".}
}
\value{
A data frame with results.
}
\description{
PomaUnivariate() allows users to perform different univariate statistical analysis on MS data.
}
\examples{
data("st000336")
data("st000284")

# ttest
st000336 \%>\% 
  PomaImpute() \%>\%
  PomaNorm() \%>\%
  PomaOutliers() \%>\%
  PomaUnivariate(method = "ttest")

# ANOVA
st000284 \%>\% 
  PomaImpute() \%>\%
  PomaNorm() \%>\%
  PomaOutliers() \%>\%
  PomaUnivariate(method = "anova")
}
\author{
Pol Castellano-Escuder
}
