# Supplementary material for: POMAShiny: A user-friendly web-based workflow for metabolomics and proteomics data analysis
Source: PLoS Comput Biol. 2021 Jul 1;17(7):e1009148. doi: 10.1371/journal.pcbi.1009148 (PMC8279420; doi:10.1371/journal.pcbi.1009148)
Supplement: S2 Code — In addition to the source code, the archive file contains the documentation of POMA and test data sets provided in POMAShiny. (ZIP) [file pcbi.1009148.s002.zip › POMA-1.0.0/man/pipe.Rd]

% Generated by roxygen2: do not edit by hand
% Please edit documentation in R/utils-pipe.R
\name{\%>\%}
\alias{\%>\%}
\title{Pipe operator}
\usage{
lhs \%>\% rhs
}
\value{
Nothing. Just allow the use of magrittr pipe "\%>\%"
}
\description{
See \code{magrittr::\link[magrittr:pipe]{\%>\%}} for details.
}
\keyword{internal}
