# Supplementary material for: POMAShiny: A user-friendly web-based workflow for metabolomics and proteomics data analysis
Source: PLoS Comput Biol. 2021 Jul 1;17(7):e1009148. doi: 10.1371/journal.pcbi.1009148 (PMC8279420; doi:10.1371/journal.pcbi.1009148)
Supplement: S2 Code — In addition to the source code, the archive file contains the documentation of POMA and test data sets provided in POMAShiny. (ZIP) [file pcbi.1009148.s002.zip › POMA-1.0.0/man/PomaCorr.Rd]

% Generated by roxygen2: do not edit by hand
% Please edit documentation in R/PomaCorr.R
\name{PomaCorr}
\alias{PomaCorr}
\title{Correlation Analysis}
\usage{
PomaCorr(
  data,
  method = "pearson",
  shape = "square",
  type = "full",
  show_corr = FALSE,
  low = "#336B87",
  outline = "white",
  high = "#EA8620",
  label_size = 12,
  corr_type = "cor",
  coeff = 0.7
)
}
\arguments{
\item{data}{A MSnSet object. First \code{pData} column must be the subject group/type.}

\item{method}{Character indicating which correlation coefficient has to be computed. Options are "pearson" (default), "kendall" and "spearman".}

\item{shape}{Character ingicating shape of correlogram. Options are "square" (default) and "circle".}

\item{type}{Character indicating type of correlogram. Options are "full" (default), "lower" or "upper".}

\item{show_corr}{Logical indicating if correlation coefficient for each pair of features should be plotted in correlogram or not (default = FALSE). Only recomended for a low number of features.}

\item{low}{Colour for low end of the gradient in correlogram.}

\item{outline}{Colour for the outline of the gradient in correlogram.}

\item{high}{Colour for high end of the gradient in correlogram.}

\item{label_size}{Numeric indicating label size in correlogram.}

\item{corr_type}{Type of network to be made with correlation matrix. Options are "cor" (for global correlations) and "glasso" (for gaussian graphical model). Default is "cor". See \code{glasso} R package for the second option.}

\item{coeff}{Numeric indicatin correlation coefficient. Edges with absolute weight below this value will be removed from the network. If "corr_type" is set to "glasso", this parameter indicates the regularization parameter for lasso (rho = 0 means no regularization). See \code{glasso::glasso()}.}
}
\value{
A list with the results.
}
\description{
This function returns different correlation plots (correlogram and network plots) and a table with all pairwise correlations in the data.
}
\examples{
data("st000284")

# pearson correlation
PomaCorr(st000284)$correlations
PomaCorr(st000284)$corrplot

# gaussian graphical model
# library(ggraph)
# PomaCorr(st000284, corr_type = "glasso")
}
\references{
Jerome Friedman, Trevor Hastie and Rob Tibshirani (2019). glasso: Graphical Lasso: Estimation of Gaussian Graphical Models. R package version 1.11. https://CRAN.R-project.org/package=glasso
}
\author{
Pol Castellano-Escuder
}
