# Supplementary material for: POMAShiny: A user-friendly web-based workflow for metabolomics and proteomics data analysis
Source: PLoS Comput Biol. 2021 Jul 1;17(7):e1009148. doi: 10.1371/journal.pcbi.1009148 (PMC8279420; doi:10.1371/journal.pcbi.1009148)
Supplement: S2 Code — In addition to the source code, the archive file contains the documentation of POMA and test data sets provided in POMAShiny. (ZIP) [file pcbi.1009148.s002.zip › POMA-1.0.0/man/PomaLasso.Rd]

% Generated by roxygen2: do not edit by hand
% Please edit documentation in R/PomaLasso.R
\name{PomaLasso}
\alias{PomaLasso}
\title{Lasso, Ridge and Elasticnet Regularized Generalized Linear Models for Binary Outcomes}
\usage{
PomaLasso(
  data,
  alpha = 1,
  ntest = NULL,
  nfolds = 10,
  lambda = NULL,
  labels = FALSE
)
}
\arguments{
\item{data}{A MSnSet object. First \code{pData} column must be the subject group/type.}

\item{alpha}{Elasticnet mixing parameter. alpha = 1 is the lasso penalty and alpha = 0 is the ridge penalty. This value must be between 0 and 1.}

\item{ntest}{Numeric indicating the percentage of observations that will be used as test set. Default is NULL (no test set).}

\item{nfolds}{Number of folds for CV (default is 10). Although nfolds can be as large as the sample size (leave-one-out CV), it is not recommended for large datasets. Smallest value allowable is nfolds = 3.}

\item{lambda}{A user supplied lambda sequence. Typical usage is to have the program compute its own lambda sequence based on \code{nlambda} and \code{lambda.min.ratio}. See \code{?glmnet::glmnet()}.}

\item{labels}{Logical indicating if feature names should be plotted in coefficient plot or not. Default is FALSE.}
}
\value{
A list with all results including plots, data frames and the resulting prediction model.
}
\description{
PomaLasso() is an implementation of the lasso, ridge and elasticnet regression from \code{glmnet} package for binary outcomes.
}
\examples{
data("st000336")

# lasso
st000336 \%>\%
  PomaImpute() \%>\%
  PomaNorm() \%>\%
  PomaOutliers() \%>\%
  PomaLasso()

# elasticnet
st000336 \%>\%
  PomaImpute() \%>\%
  PomaNorm() \%>\%
  PomaOutliers() \%>\%
  PomaLasso(alpha = 0.5)

# ridge
st000336 \%>\%
  PomaImpute() \%>\%
  PomaNorm() \%>\%
  PomaOutliers() \%>\%
  PomaLasso(alpha = 0)
}
\references{
Jerome Friedman, Trevor Hastie, Robert Tibshirani (2010). Regularization Paths for Generalized Linear Models via Coordinate Descent. Journal of Statistical Software, 33(1), 1-22. URL http://www.jstatsoft.org/v33/i01/.
}
\author{
Pol Castellano-Escuder
}
