# Supplementary material for: POMAShiny: A user-friendly web-based workflow for metabolomics and proteomics data analysis
Source: PLoS Comput Biol. 2021 Jul 1;17(7):e1009148. doi: 10.1371/journal.pcbi.1009148 (PMC8279420; doi:10.1371/journal.pcbi.1009148)
Supplement: S2 Code — In addition to the source code, the archive file contains the documentation of POMA and test data sets provided in POMAShiny. (ZIP) [file pcbi.1009148.s002.zip › POMA-1.0.0/man/PomaHeatmap.Rd]

% Generated by roxygen2: do not edit by hand
% Please edit documentation in R/PomaHeatmap.R
\name{PomaHeatmap}
\alias{PomaHeatmap}
\title{Classical Heatmap}
\usage{
PomaHeatmap(
  data,
  sample_names = TRUE,
  feature_names = FALSE,
  show_legend = TRUE
)
}
\arguments{
\item{data}{A MSnSet object. First \code{pData} column must be the subject group/type.}

\item{sample_names}{Logical indicating if sample names should be plotted or not. Default is TRUE.}

\item{feature_names}{Logical indicating if feature names should be plotted or not. Default is FALSE.}

\item{show_legend}{Logical indicating if legend should be plotted or not. Default is TRUE.}
}
\value{
A heatmap.
}
\description{
This function returns a basic heatmap plot made with base R.
}
\examples{
data("st000284")

st000284 \%>\% 
  PomaNorm() \%>\% 
  PomaHeatmap()
}
\author{
Pol Castellano-Escuder
}
