# Supplementary material for: POMAShiny: A user-friendly web-based workflow for metabolomics and proteomics data analysis
Source: PLoS Comput Biol. 2021 Jul 1;17(7):e1009148. doi: 10.1371/journal.pcbi.1009148 (PMC8279420; doi:10.1371/journal.pcbi.1009148)
Supplement: S2 Code — In addition to the source code, the archive file contains the documentation of POMA and test data sets provided in POMAShiny. (ZIP) [file pcbi.1009148.s002.zip › POMA-1.0.0/man/PomaOddsRatio.Rd]

% Generated by roxygen2: do not edit by hand
% Please edit documentation in R/PomaOddsRatio.R
\name{PomaOddsRatio}
\alias{PomaOddsRatio}
\title{Logistic Regression Model Odds Ratios}
\usage{
PomaOddsRatio(data, feature_name = NULL, covariates = FALSE, showCI = TRUE)
}
\arguments{
\item{data}{A MSnSet object. First \code{pData} column must be the subject group/type.}

\item{feature_name}{A vector with the name/s of feature/s that will be used to fit the model. If it's NULL (default), all variables will be included in the model.}

\item{covariates}{Logical that indicates if covariates will be included in logistic regression model. Default is \code{FALSE}.}

\item{showCI}{Logical that indicates if the 95\% confidence intervals will be plotted. Default is \code{TRUE}.}
}
\value{
A data frame with the Odds Ratios for all features with their 95\% confidence intervals and a ggplot2 object.
}
\description{
PomaOddsRatio() calculates the Odds Ratios for each feature from a logistic regression model using the binary outcome (group/type must be a binary factor) as a dependent variable.
}
\examples{
data("st000336")

st000336 \%>\% 
  PomaImpute() \%>\%
  PomaNorm() \%>\%
  PomaOddsRatio(feature_name = c("glutamic_acid", "glutamine", 
                                 "glycine", "histidine"))
}
\author{
Pol Castellano-Escuder
}
