# Supplementary material for: POMAShiny: A user-friendly web-based workflow for metabolomics and proteomics data analysis
Source: PLoS Comput Biol. 2021 Jul 1;17(7):e1009148. doi: 10.1371/journal.pcbi.1009148 (PMC8279420; doi:10.1371/journal.pcbi.1009148)
Supplement: S2 Code — In addition to the source code, the archive file contains the documentation of POMA and test data sets provided in POMAShiny. (ZIP) [file pcbi.1009148.s002.zip › POMA-1.0.0/vignettes/POMA.bib]

@Article{glmnet,
  title = {Regularization Paths for Generalized Linear Models via Coordinate Descent},
  author = {Jerome Friedman and Trevor Hastie and Robert Tibshirani},
  journal = {Journal of Statistical Software},
  year = {2010},
  volume = {33},
  number = {1},
  pages = {1--22},
  url = {http://www.jstatsoft.org/v33/i01/},
}

@Manual{glasso,
  title = {\pkg{glasso}: Graphical Lasso: Estimation of Gaussian Graphical Models},
  author = {Jerome Friedman and Trevor Hastie and Rob Tibshirani},
  year = {2019},
  note = {\proglang{R}~package version~1.11},
  url = {https://CRAN.R-project.org/package=glasso},
}

@Article{Biobase,
    author = {W. Huber and V. J. Carey and R. Gentleman and S. Anders and M. Carlson and B. S. Carvalho and H. C. Bravo and S. Davis and L. Gatto and T. Girke and R. Gottardo and F. Hahne and K. D. Hansen and R. A. Irizarry and M. Lawrence and M. I. Love and J. MacDonald and V. Obenchain and A. K. {Ole's} and H. {Pag`es} and A. Reyes and P. Shannon and G. K. Smyth and D. Tenenbaum and L. Waldron and M. Morgan},
    title = {{O}rchestrating high-throughput genomic analysis with {B}ioconductor},
    journal = {Nature Methods},
    year = {2015},
    volume = {12},
    number = {2},
    pages = {115--121},
    url = {http://www.nature.com/nmeth/journal/v12/n2/full/nmeth.3252.html},
}

@Article{MSnbase,
    title = {MSnbase - an R/Bioconductor package for isobaric tagged mass spectrometry data visualization, processing and quantitation},
    author = {Laurent Gatto and Kathryn Lilley},
    journal = {Bioinformatics},
    year = {2012},
    volume = {28},
    pages = {288-289},
}

@Article{limma,
    author = {Matthew E Ritchie and Belinda Phipson and Di Wu and Yifang Hu and Charity W Law and Wei Shi and Gordon K Smyth},
    title = {{limma} powers differential expression analyses for {RNA}-sequencing and microarray studies},
    journal = {Nucleic Acids Research},
    year = {2015},
    volume = {43},
    number = {7},
    pages = {e47},
    doi = {10.1093/nar/gkv007},
}

@Article{mixOmics,
    author = {Florian Rohart and Benoît Gautier and Amrit Singh and Kim-Anh Lê Cao},
    title = {mixOmics: An R package for 'omics feature selection and multiple data integration},
    journal = {PLoS computational biology},
    volume = {13},
    number = {11},
    pages = {e1005752},
    year = {2017},
    publisher = {Public Library of Science},
    url = {http://www.mixOmics.org},
}

@Article{randomForest,
    title = {Classification and Regression by randomForest},
    author = {Andy Liaw and Matthew Wiener},
    journal = {R News},
    year = {2002},
    volume = {2},
    number = {3},
    pages = {18-22},
    url = {https://CRAN.R-project.org/doc/Rnews/},
}

@article{imputation,
  title={Missing value imputation strategies for metabolomics data},
  author={Armitage, Emily Grace and Godzien, Joanna and Alonso-Herranz, Vanesa and L{\'o}pez-Gonz{\'a}lvez, {\'A}ngeles and Barbas, Coral},
  journal={Electrophoresis},
  volume={36},
  number={24},
  pages={3050--3060},
  year={2015},
  publisher={Wiley Online Library}
}

@article{normalization,
  title={Centering, scaling, and transformations: improving the biological information content of metabolomics data},
  author={van den Berg, Robert A and Hoefsloot, Huub CJ and Westerhuis, Johan A and Smilde, Age K and van der Werf, Mari{\"e}t J},
  journal={BMC genomics},
  volume={7},
  number={1},
  pages={142},
  year={2006},
  publisher={Springer}
}
