# Supplementary material for: POMAShiny: A user-friendly web-based workflow for metabolomics and proteomics data analysis
Source: PLoS Comput Biol. 2021 Jul 1;17(7):e1009148. doi: 10.1371/journal.pcbi.1009148 (PMC8279420; doi:10.1371/journal.pcbi.1009148)
Supplement: S2 Code — In addition to the source code, the archive file contains the documentation of POMA and test data sets provided in POMAShiny. (ZIP) [file pcbi.1009148.s002.zip › POMA-1.0.0/vignettes/POMA-normalization.Rmd]

---
title: "POMA Normalization Methods"
author: 
- name: Pol Castellano-Escuder
  affiliation: University of Barcelona, Spain.
  email: polcaes@gmail.com
date: "`r BiocStyle::doc_date()`"
output: 
    BiocStyle::html_document
vignette: >
  %\VignetteIndexEntry{POMA Normalization Methods}
  %\VignetteEngine{knitr::rmarkdown}
  %\usepackage[utf8]{inputenc}
  %\VignetteEncoding{UTF-8}
bibliography: ["POMA.bib"]
biblio-style: apalike
link-citations: true
---

**Compiled date**: `r Sys.Date()`

**Last edited**: 2020-08-01

**License**: `r packageDescription("POMA")[["License"]]`

```{r, include = FALSE}
knitr::opts_chunk$set(
  collapse = TRUE,
  # fig.align = "center",
  comment = ">"
)
```

# Installation

Run the following code to install the Bioconductor version of package.        

```{r, eval = FALSE}
# install.packages("BiocManager")
BiocManager::install("POMA")
```

# Load Packages

```{r, warning = FALSE, message = FALSE, comment = FALSE}
library(POMA)
library(Biobase)
library(ggplot2)
library(patchwork)
```

# Load Data and Imputation

Let's create a cleaned `MSnSet` object from example `st000336` data to explore the normalization effects.      

```{r, warning = FALSE}
# load example data
data("st000336")

# imputation using the default method KNN
example_data <- st000336 %>% PomaImpute()
example_data
```

# Normalization

Here we will evaluate ALL normalization methods that POMA offers on the same `MSnSet` object to compare them [@normalization].  

```{r, warning = FALSE}
none <- PomaNorm(example_data, method = "none")
auto_scaling <- PomaNorm(example_data, method = "auto_scaling")
level_scaling <- PomaNorm(example_data, method = "level_scaling")
log_scaling <- PomaNorm(example_data, method = "log_scaling")
log_transformation <- PomaNorm(example_data, method = "log_transformation")
vast_scaling <- PomaNorm(example_data, method = "vast_scaling")
log_pareto <- PomaNorm(example_data, method = "log_pareto")
```

## Normalization effect on data dimensions

When we check for the dimension of the data after normalization we can see that ALL methods have the same effect on data dimension. `PomaNorm` **only** change the data dimension when the data have **features that only have zeros** and when the data have **features with 0 variance**. Only in these two cases `PomaNorm` will remove features of the data, changing the data dimensions.   

```{r, warning = FALSE}
dim(Biobase::exprs(none))
dim(Biobase::exprs(auto_scaling))
dim(Biobase::exprs(level_scaling))
dim(Biobase::exprs(log_scaling))
dim(Biobase::exprs(log_transformation))
dim(Biobase::exprs(vast_scaling))
dim(Biobase::exprs(log_pareto))
```

## Normalization effect on samples

Here we can evaluate the different normalization effects on samples [@normalization].   

```{r, message = FALSE, comment = FALSE, warning = FALSE}
a <- PomaBoxplots(none, group = "samples", jitter = FALSE) +
  ggtitle("Not Normalized")

b <- PomaBoxplots(auto_scaling, group = "samples", jitter = FALSE) +
  ggtitle("Auto Scaling") +
  theme(axis.text.x = element_blank(),
        legend.position = "none")

c <- PomaBoxplots(level_scaling, group = "samples", jitter = FALSE) +
  ggtitle("Level Scaling") +
  theme(axis.text.x = element_blank(),
        legend.position = "none")

d <- PomaBoxplots(log_scaling, group = "samples", jitter = FALSE) +
  ggtitle("Log Scaling") +
  theme(axis.text.x = element_blank(),
        legend.position = "none")

e <- PomaBoxplots(log_transformation, group = "samples", jitter = FALSE) +
  ggtitle("Log Transformation") +
  theme(axis.text.x = element_blank(),
        legend.position = "none")

f <- PomaBoxplots(vast_scaling, group = "samples", jitter = FALSE) +
  ggtitle("Vast Scaling") +
  theme(axis.text.x = element_blank(),
        legend.position = "none")

g <- PomaBoxplots(log_pareto, group = "samples", jitter = FALSE) +
  ggtitle("Log Pareto") +
  theme(axis.text.x = element_blank(),
        legend.position = "none")

a  
(b + c + d) / (e + f + g)
```

## Normalization effect on features

Here we can evaluate the different normalization effects on features.   

```{r, message = FALSE, comment = FALSE, warning = FALSE}
h <- PomaDensity(none, group = "features") +
  ggtitle("Not Normalized")

i <- PomaDensity(auto_scaling, group = "features") +
  ggtitle("Auto Scaling") +
  theme(axis.title.x = element_blank(),
        axis.title.y = element_blank())

j <- PomaDensity(level_scaling, group = "features") +
  ggtitle("Level Scaling") +
  theme(axis.title.x = element_blank(),
        axis.title.y = element_blank())

k <- PomaDensity(log_scaling, group = "features") +
  ggtitle("Log Scaling") +
  theme(axis.title.x = element_blank(),
        axis.title.y = element_blank())

l <- PomaDensity(log_transformation, group = "features") +
  ggtitle("Log Transformation") +
  theme(axis.title.x = element_blank(),
        axis.title.y = element_blank())

m <- PomaDensity(vast_scaling, group = "features") +
  ggtitle("Vast Scaling") +
  theme(axis.title.x = element_blank(),
        axis.title.y = element_blank())

n <- PomaDensity(log_pareto, group = "features") +
  ggtitle("Log Pareto") +
  theme(axis.title.x = element_blank(),
        axis.title.y = element_blank())

h  
(i + j + k) / (l + m + n)
```

# Session Information

```{r}
sessionInfo()
```

# References
