# Supplementary material for: POMAShiny: A user-friendly web-based workflow for metabolomics and proteomics data analysis
Source: PLoS Comput Biol. 2021 Jul 1;17(7):e1009148. doi: 10.1371/journal.pcbi.1009148 (PMC8279420; doi:10.1371/journal.pcbi.1009148)
Supplement: S2 Code — In addition to the source code, the archive file contains the documentation of POMA and test data sets provided in POMAShiny. (ZIP) [file pcbi.1009148.s002.zip › POMA-1.0.0/R/PomaClust.R]

#' Cluster Analysis
#'
#' @description This function performs a classical multidimensional scaling (MDS) using all features in the data and computes a cluster analysis for `k` clusters. Then, the calculated clusters will be represented on a MDS plot.
#' 
#' @param data A MSnSet object. First `pData` column must be the subject group/type.
#' @param method Distance measure method to perform MDS. Options are "euclidean", "maximum", "manhattan", "canberra" and "minkowski". See `?dist()`.
#' @param k Number of clusters (default is `NA`). The optimum number of clusters will be used by default.
#' @param k_max Number of clusters among which the optimal one will be selected.
#' @param show_clusters Logical indicating if clusters should be plotted or not. If this parameter is set to `FALSE` the resultant plot will be a classical 2-dimension MDS plot.
#' @param labels Logical indicating if sample names should be plotted or not.
#' @param show_group Logical indicating if the original sample group from pData should be plotted instead of sample ID or not. Only works if labels is set to `TRUE`.
#' 
#' @export
#'
#' @return A list with the results.
#' @author Pol Castellano-Escuder
#'
#' @import ggplot2
#' @importFrom crayon red
#' @importFrom clisymbols symbol
#' @importFrom Biobase exprs pData
#' @importFrom magrittr %>%
#' @importFrom dplyr mutate select
#' 
#' @examples 
#' data("st000284")
#' 
#' PomaClust(st000284)
PomaClust <- function(data,
                      method = "euclidean",
                      k = NA,
                      k_max = 15,
                      show_clusters = TRUE,
                      labels = FALSE,
                      show_group = FALSE){
  
  if (missing(data)) {
    stop(crayon::red(clisymbols::symbol$cross, "data argument is empty!"))
  }
  if(!is(data[1], "MSnSet")){
    stop(paste0(crayon::red(clisymbols::symbol$cross, "data is not a MSnSet object."), 
                " \nSee POMA::PomaMSnSetClass or MSnbase::MSnSet"))
  }
  if (!(method %in% c("euclidean", "maximum", "manhattan", "canberra", "minkowski"))) {
    stop(crayon::red(clisymbols::symbol$cross, "Incorrect value for method argument!"))
  }
  
  e <- t(Biobase::exprs(data))
  target <- Biobase::pData(data)
  
  ## Optimum number of clusters
  
  wss <- data.frame(wss = sapply(1:k_max, function(k){kmeans(e, k)$tot.withinss})) %>%
    mutate(k = 1:k_max)
  
  i1 <- which.min(wss$k)
  i2 <- which.max(wss$k)
  slope <- (wss$wss[i2] - wss$wss[i1]) / (wss$k[i2] - wss$k[i1])
  int <- wss$wss[i1] - slope*wss$k[i1]
  
  perpslope <- -1/slope
  perpint <- wss$wss - perpslope*wss$k
  
  xcross <- (int - perpint) / (perpslope - slope)
  ycross <- slope*xcross + int
  
  dists <- sqrt((wss$k - xcross)^2 + (wss$wss - ycross)^2)
  
  elbowi <- which.max(dists)
  
  optimum_clusters <- ggplot(wss, aes(as.factor(k), wss, group = 1)) +
    geom_point() +
    geom_line() +
    xlab("Number of clusters") +
    ylab("Within-cluster sum of squares") +
    # geom_segment(data = wss, aes(x = i1, y = wss[i1], xend = i2, yend = wss[i2]), lty = 2, lwd = 0.2) +
    # geom_segment(data = wss, aes(x = k[elbowi], y = wss[elbowi], xend = xcross[elbowi], yend = ycross[elbowi]), lty = 1, lwd = 0.2, color = "red") +
    geom_point(aes(x = k[elbowi], y = wss[elbowi]), color = "red", size = 2) +
    theme_bw()
  
  ## MDS and kmeans
  
  if(is.na(k)){
    k <- elbowi
  }
  
  clusters <- kmeans(e, centers = k)
  
  mds <- e %>% 
    dist(method = method) %>% 
    cmdscale() %>% 
    as.data.frame() %>% 
    mutate(sample = rownames(target),
           group = target[,1],
           clust = as.factor(clusters$cluster)) %>%
    dplyr::select(sample, group, clust, V1, V2)
  colnames(mds) <- c("sample", "group", "clust", "Dim1", "Dim2")
    
  ## plot
  
  if(!show_clusters){
    
    mds_plot <- ggplot(mds, aes(x = Dim1, y = Dim2)) +
      {if(!labels)geom_point(size = 3, alpha = 0.5)} +
      xlab("Dimension 1") +
      ylab("Dimension 2") +
      theme_bw() +
      {if(labels & show_group)geom_text(aes(label = group))} +
      {if(labels & !show_group)geom_text(aes(label = sample))}
    
  } else{
    
    mds_plot <- ggplot(mds, aes(x = Dim1, y = Dim2, color = clust)) +
      {if(!labels)geom_point(size = 3, alpha = 0.5)} +
      xlab("Dimension 1") +
      ylab("Dimension 2") +
      theme_bw() +
      {if(labels & show_group)geom_text(aes(label = group), show.legend = FALSE)} +
      {if(labels & !show_group)geom_text(aes(label = sample), show.legend = FALSE)}
  }
  
  return(list(mds_values = mds, optimum_cluster_num = elbowi, 
              optimum_cluster_plot = optimum_clusters, mds_plot = mds_plot))
  
}
