# Supplementary material for: POMAShiny: A user-friendly web-based workflow for metabolomics and proteomics data analysis
Source: PLoS Comput Biol. 2021 Jul 1;17(7):e1009148. doi: 10.1371/journal.pcbi.1009148 (PMC8279420; doi:10.1371/journal.pcbi.1009148)
Supplement: S2 Code — In addition to the source code, the archive file contains the documentation of POMA and test data sets provided in POMAShiny. (ZIP) [file pcbi.1009148.s002.zip › POMA-1.0.0/tests/testthat/test-PomaMSnSetClass.R]

context("PomaMSnSetClass")

test_that("PomaMSnSetClass works", {

  target <- data.frame(ID = c("One", "Two", "Three", "Four"), Group = c("Trtd", "Ctrl", "Trtd", "Ctrl"), Smoking = c(1,0,0,1))
  target2 <- data.frame(ID = c("Five", "One", "Three", "Two"), Group = c("Ctrl", "Trtd", "Trtd", "Ctrl"), Smoking = c(0,0,0,1))
  target_error <- as.matrix(target)
  target_error_2 <- data.frame(ID = c("Five", "One", "Three", "Two"), Group = c("Ctrl", "Trtd", "Trtd", "Ctrl"), Smoking = c(0,0,NA,1))
    
  features <- data.frame(Feat.1 = c(1,2,3,4), Feat.2 = c(6,3,7,3), Feat.3 = c(3,5,23,24))
  features_error <- data.frame(Feat.1 = c(1,2,3,4,5), Feat.2 = c(6,3,7,4,3), Feat.3 = c(3,4,5,23,24))

  a <- PomaMSnSetClass(target, features)
  b <- PomaMSnSetClass(target2, features)

  ##

  expect_true(validObject(a))
  expect_true(validObject(b))

  ##

  expect_false(all(Biobase::sampleNames(a) == Biobase::sampleNames(b)))

  ##

  expect_error(PomaMSnSetClass(target_error, features))
  expect_error(PomaMSnSetClass(target, features_error))
  expect_error(PomaMSnSetClass(target))
  expect_error(PomaMSnSetClass(features))
  
  ##
  
  expect_equal(colnames(features), colnames(t(Biobase::exprs(a))))
  expect_equal(colnames(target)[2:3], colnames(Biobase::pData(a)))
  expect_equal(colnames(target2)[2:3], colnames(Biobase::pData(b)))

  ##
  
  expect_error(PomaMSnSetClass(target_error_2, features))
  
})
