# Supplementary material for: POMAShiny: A user-friendly web-based workflow for metabolomics and proteomics data analysis
Source: PLoS Comput Biol. 2021 Jul 1;17(7):e1009148. doi: 10.1371/journal.pcbi.1009148 (PMC8279420; doi:10.1371/journal.pcbi.1009148)
Supplement: S2 Code — In addition to the source code, the archive file contains the documentation of POMA and test data sets provided in POMAShiny. (ZIP) [file pcbi.1009148.s002.zip › POMA-1.0.0/tests/testthat/test-PomaLasso.R]

context("PomaLasso")

test_that("PomaLasso works", {

  data("st000336")

  normalized <- st000336 %>%
    POMA::PomaImpute(method = "knn") %>%
    POMA::PomaNorm(method = "log_scaling")

  normalized_test <- normalized
  normalized_test_less <- normalized
  Biobase::pData(normalized_test)$Group <- c(rep("C", 30), rep("G", 20), rep("P", 7))
  Biobase::pData(normalized_test_less)$Group <- "Control"

  lasso_res <- PomaLasso(normalized, alpha = 1, ntest = NULL, nfolds = 3, labels = TRUE)
  ridge_res <- PomaLasso(normalized, alpha = 0, ntest = NULL, nfolds = 10)
  enet_res <- PomaLasso(normalized, alpha = 0.5, ntest = NULL, nfolds = 5, labels = TRUE)
  lasso_self_lambda <- PomaLasso(normalized, alpha = 1, ntest = NULL, nfolds = 10, lambda = seq(0.002, 20, length.out = 100))
  
  ## TABLES

  expect_false(nrow(lasso_res$coefficients) == nrow(ridge_res$coefficients))
  expect_false(nrow(lasso_res$coefficients) == nrow(enet_res$coefficients))
  
  expect_equal(ncol(lasso_res$coefficients), ncol(ridge_res$coefficients))
  expect_equal(ncol(ridge_res$coefficients), ncol(enet_res$coefficients))
  expect_equal(ncol(lasso_res$coefficients), ncol(lasso_self_lambda$coefficients))

  ## PLOTS

  df_a <- layer_data(lasso_res$coefficientPlot)
  df_b <- layer_data(ridge_res$coefficientPlot)
  df_e <- layer_data(enet_res$coefficientPlot)

  df_c <- layer_data(lasso_res$cvLassoPlot)
  df_d <- layer_data(ridge_res$cvLassoPlot)

  expect_false(length(df_a$y) == length(df_b$y))
  expect_false(length(df_c$y) == length(df_d$y))
  expect_false(length(df_a$y) == length(df_e$y))

  ## ERRORS
  
  expect_error(PomaLasso(normalized, alpha = 2))
  expect_error(PomaLasso(normalized, alpha = -0.5))
  expect_error(PomaLasso(iris, alpha = 1))
  expect_error(PomaLasso(normalized_test, alpha = 1))
  expect_error(PomaLasso(normalized_test_less, alpha = 1))
  expect_error(PomaLasso())
  expect_error(PomaLasso(normalized, ntest = 60))
  expect_error(PomaLasso(normalized, ntest = 2))
  
})
