# Supplementary material for: POMAShiny: A user-friendly web-based workflow for metabolomics and proteomics data analysis
Source: PLoS Comput Biol. 2021 Jul 1;17(7):e1009148. doi: 10.1371/journal.pcbi.1009148 (PMC8279420; doi:10.1371/journal.pcbi.1009148)
Supplement: S2 Code — In addition to the source code, the archive file contains the documentation of POMA and test data sets provided in POMAShiny. (ZIP) [file pcbi.1009148.s002.zip › POMA-1.0.0/tests/testthat/test-PomaBoxplots.R]

context("PomaBoxplots")

test_that("PomaBoxplots works", {
  
  data("st000284")
  
  norm_none <- PomaNorm(st000284, method = "none")
  norm_ls <- PomaNorm(st000284, method = "log_scaling")
  
  a <- PomaBoxplots(norm_none, label_size = 12)
  b <- PomaBoxplots(norm_ls, label_size = 10)
  c <- PomaBoxplots(norm_none, group = "features", label_size = 8)
  d <- PomaBoxplots(norm_ls, group = "features", label_size = 6)
  
  e <- PomaBoxplots(norm_none, group = "samples", label_size = 2)
  
  f <- PomaBoxplots(norm_none, group = "samples", jitter = TRUE, label_size = 20)
  g <- PomaBoxplots(norm_none, group = "samples", jitter = FALSE, label_size = 15)
  h <- PomaBoxplots(norm_none, group = "features", jitter = TRUE, label_size = 20)
  i <- PomaBoxplots(norm_none, group = "features", jitter = FALSE, label_size = 15)
  
  j <- PomaBoxplots(norm_ls, group = "features", feature_name = "methyl_succinate")
  k <- PomaBoxplots(norm_ls, group = "features", feature_name = c("methyl_succinate", "linoleic_acid"))
  
  
  df_a <- layer_data(a)
  df_b <- layer_data(b)
  df_c <- layer_data(c)
  df_d <- layer_data(d)
  df_e <- layer_data(e)
  
  df_f <- layer_data(f)
  df_g <- layer_data(g)
  df_h <- layer_data(h)
  df_i <- layer_data(i)
  
  df_j <- layer_data(j)
  df_k <- layer_data(k)
  
  ####
  
  expect_false(all(df_a$ymin == df_c$ymin))
  expect_false(all(df_b$ymin == df_d$ymin))
  expect_false(all(df_a$ymin == df_b$ymin))
  expect_false(all(df_c$ymin == df_d$ymin))
  
  expect_equal(df_f$outliers, df_g$outliers)
  expect_equal(df_h$outliers, df_i$outliers)
  
  expect_equal(df_a, df_e)
  
  expect_false(nrow(df_j) == nrow(df_k))
  expect_false(nrow(df_j) == nrow(df_h))
  expect_false(nrow(df_k) == nrow(df_i))
  
  ##
  
  expect_error(PomaBoxplots(norm_ls, group = "samp"))
  expect_error(PomaBoxplots(group = "sample"))
  expect_error(PomaBoxplots(iris, group = "sample"))
  
  ##
  
  expect_error(PomaBoxplots(norm_ls, group = "features", feature_name = "hello"))
  expect_error(PomaBoxplots(norm_ls, group = "features", feature_name = "methyl_succina"))
  expect_error(PomaBoxplots(norm_ls, group = "features", feature_name = c("methyl_succina", "linoleic_acid")))
  
})
