# Supplementary material for: POMAShiny: A user-friendly web-based workflow for metabolomics and proteomics data analysis
Source: PLoS Comput Biol. 2021 Jul 1;17(7):e1009148. doi: 10.1371/journal.pcbi.1009148 (PMC8279420; doi:10.1371/journal.pcbi.1009148)
Supplement: S2 Code — In addition to the source code, the archive file contains the documentation of POMA and test data sets provided in POMAShiny. (ZIP) [file pcbi.1009148.s002.zip › POMA-1.0.0/tests/testthat/test-PomaClust.R]

context("PomaClust")

test_that("PomaClust works", {
  
  data("st000284")
  data("st000336")
  imp_st000336 <- PomaImpute(st000336, method = "knn")
  
  a <- PomaClust(st000284)
  b <- PomaClust(imp_st000336)
  
  c <- PomaClust(st000284, method = "maximum", k = 5, show_clusters = FALSE, labels = TRUE)
  d <- PomaClust(imp_st000336, method = "manhattan", k = 2, show_clusters = FALSE, labels = TRUE)
  
  e <- PomaClust(st000284, method = "canberra", k = 6, show_clusters = FALSE, labels = TRUE, show_group = TRUE)
  f <- PomaClust(imp_st000336, method = "minkowski", k = 4, show_clusters = TRUE, labels = TRUE, show_group = TRUE)
  
  g <- PomaClust(st000284)
  h <- PomaClust(st000284, k = 3)
  
  ## table
  
  expect_equal(nrow(a$mds_values), nrow(c$mds_values))
  expect_equal(nrow(b$mds_values), nrow(d$mds_values))
  expect_equal(nrow(e$mds_values), nrow(a$mds_values))
  expect_equal(nrow(f$mds_values), nrow(b$mds_values))
  
  expect_equal(5, ncol(a$mds_values))
  expect_equal(5, ncol(b$mds_values))
  expect_equal(5, ncol(c$mds_values))
  expect_equal(5, ncol(d$mds_values))
  expect_equal(5, ncol(e$mds_values))
  expect_equal(5, ncol(f$mds_values))
  
  ## plot
  
  expect_equal(class(a$mds_plot)[2], "ggplot")
  expect_equal(class(b$mds_plot)[2], "ggplot")
  expect_equal(class(c$mds_plot)[2], "ggplot")
  expect_equal(class(d$mds_plot)[2], "ggplot")
  expect_equal(class(e$mds_plot)[2], "ggplot")
  expect_equal(class(f$mds_plot)[2], "ggplot")
  
  ## optimum clusters
  
  expect_equal(class(g$optimum_cluster_plot)[2], "ggplot")
  expect_equal(class(h$optimum_cluster_plot)[2], "ggplot")
  
  expect_equal(g$optimum_cluster_num, h$optimum_cluster_num)
  
  expect_equal(5, ncol(g$mds_values))
  expect_equal(5, ncol(h$mds_values))
  
  expect_false(length(levels(g$mds_values$clust)) == length(levels(h$mds_values$clust)))
  
  ## errors
  
  expect_error(PomaClust())
  expect_error(PomaClust(iris))
  expect_error(PomaClust(st000284, method =  "euclid"))
  expect_error(PomaClust(st000284, method =  "max"))
  
})
