# Supplementary material for: POMAShiny: A user-friendly web-based workflow for metabolomics and proteomics data analysis
Source: PLoS Comput Biol. 2021 Jul 1;17(7):e1009148. doi: 10.1371/journal.pcbi.1009148 (PMC8279420; doi:10.1371/journal.pcbi.1009148)
Supplement: S2 Code — In addition to the source code, the archive file contains the documentation of POMA and test data sets provided in POMAShiny. (ZIP) [file pcbi.1009148.s002.zip › POMA-1.0.0/tests/testthat/test-PomaRandForest.R]

context("PomaRandForest")

test_that("PomaRandForest works", {

  # library(tidyverse)

  data("st000284")

  res <- PomaRandForest(st000284, nvar = 15)
  res1 <- PomaRandForest(st000284, ntest = 30, mtry = 5)

  df_a <- layer_data(res$error_tree)
  df_b <- layer_data(res$gini_plot)

  df_c <- layer_data(res1$error_tree)
  df_d <- layer_data(res1$gini_plot)

  ####

  expect_error(PomaRandForest())
  expect_error(PomaRandForest(iris))
  expect_true(length(res) == 6)

  expect_false(all(df_a$y == df_c$y))
  expect_false(length(df_b$y) == length(df_d$y))

  expect_equal(length(df_a$y), length(df_c$y))
  expect_false(length(df_b$y) == length(df_d$y))

  expect_false(all(res$importance_pred == res1$importance_pred))
  expect_equal(nrow(res$importance_pred), nrow(res1$importance_pred))

  expect_false(all(res$forest_data == res1$forest_data))
  expect_equal(nrow(res$forest_data), nrow(res1$forest_data))

  expect_equal(dim(res$confusion_matrix), dim(res1$confusion_matrix))
  expect_false(all(res$confusion_matrix == res1$confusion_matrix))
  
  expect_error(PomaRandForest(st000284, ntest = 1))
  expect_error(PomaRandForest(st000284, ntest = 51))

})
